# Supplementary material for: A Comparative Study of Biological Characteristics and Transcriptome Profiles of Mesenchymal Stem Cells from Different Canine Tissues
Source: Int J Mol Sci. 2019 Mar 25;20(6):1485. doi: 10.3390/ijms20061485 (PMC6471769; doi:10.3390/ijms20061485)
Supplement: Supplementary file 1 [file ijms-20-01485-s001.zip]

Archive with 1 entries (1 files):
- Five sources of MSCs  transcriptome sequencing resultsú¿fpkmú⌐.xls
