# Supplementary material for: A Comparative Study of Biological Characteristics and Transcriptome Profiles of Mesenchymal Stem Cells from Different Canine Tissues
Source: Int J Mol Sci. 2019 Mar 25;20(6):1485. doi: 10.3390/ijms20061485 (PMC6471769; doi:10.3390/ijms20061485)
Supplement: Supplementary file 1 [file ijms-20-01485-s001.zip › Five sources of MSCs transcriptome sequencing resultsú¿fpkmú⌐.xls]

geneID	BM_MSC	UC_MSC	AM_MSC	P_MSC	AD_MSC
804478	7748.281365	6660.828507	8002.600119	7064.912565	8258.639461
804488	6019.037884	5689.174964	5890.886407	4913.170291	5980.285467
804480	6811.910281	5930.117775	5826.729353	7500.046901	5883.231652
403651	3674.800244	2009.77517	3527.517842	4670.460363	5555.493621
804479	5543.87205	5711.424296	5634.745477	5416.663258	5131.930747
477991	5234.816671	6108.092597	8239.365698	7720.968866	4294.870798
403824	3226.910426	1545.518902	2602.045596	2887.215534	3809.603176
610276	3610.546921	2242.395057	1728.532165	5346.940277	3464.287612
613005	3184.187286	3376.839057	4505.424775	5795.560594	3134.583546
478835	1542.746245	2243.215645	4343.115726	5253.550999	2851.228716
100855736	2072.401299	1427.986373	2389.310373	3997.632877	2718.240796
102155201	2693.732636	2974.671647	2442.136254	5530.745644	2442.552843
477887	2118.665503	2587.83349	2471.212293	5108.049336	1994.40383
403668	1498.204884	918.3977207	1508.830707	1766.394524	1901.334987
804483	2038.222394	2005.242042	1871.261787	665.5430539	1897.803206
609159	1849.145223	1436.776493	1526.330741	1799.73954	1785.527197
403435	2982.491464	1841.768459	1752.493061	1375.447387	1738.268243
478356	1755.233568	1966.952712	1829.947617	3617.897855	1695.332305
479159	1744.581847	1642.313698	1538.67907	1985.47304	1657.025144
475923	1733.696794	2352.473367	2179.783259	3313.856004	1645.635092
481085	1491.636564	1528.196834	1659.839668	1698.900723	1634.623864
804476	1560.515087	2063.316222	1782.097479	1168.08919	1597.615384
609530	1347.733287	1276.296486	1290.346772	1870.561328	1589.020466
804481	1706.873932	1916.013279	1727.705604	2123.192793	1587.457068
485187	1377.442264	1232.780994	1192.363537	1891.944672	1565.366376
474395	1624.881502	1584.9289	1643.948804	2481.623286	1545.650512
475381	1394.122379	1417.442343	1412.253622	1086.943554	1544.150313
476753	1674.392205	1704.303477	1543.645727	2916.249431	1543.786416
403681	1487.457506	1495.768339	1519.169962	2398.771914	1530.920848
477029	1569.446673	1443.773866	1515.710188	2573.974209	1511.74113
610596	1704.961498	1576.509637	1558.222069	2700.603798	1492.419934
403685	1503.003441	1508.94236	1485.089444	1098.811555	1474.097396
475130	1462.047753	1376.293699	1397.007091	2217.997108	1469.067965
403690	1319.830903	1452.898047	1486.925135	1851.167748	1446.031699
608151	1565.138814	1795.813781	1299.133398	1798.606956	1425.443009
403680	1381.562917	1394.248912	1312.93158	3129.935304	1331.847857
477042	1157.119854	958.3972883	928.8047451	1947.212967	1326.654963
607481	1338.611532	1276.05041	1318.202473	2027.28545	1324.557059
476924	1002.850125	1015.843798	1345.45597	1855.119049	1314.434701
480729	1275.577054	1339.943005	1374.693584	1776.907219	1311.323283
612291	1288.793927	1225.55827	1282.693959	2015.996899	1289.388367
474722	1127.678024	1182.259946	1256.759462	811.5452807	1259.210797
403755	2892.842639	2267.602879	2253.922198	2658.283872	1247.314492
478337	1522.7627	1212.372303	1646.763605	2196.739928	1243.350858
479612	1225.213128	1340.733584	1305.384647	2437.033193	1239.934331
403678	1346.682786	1388.088165	1282.429436	1780.117402	1235.42761
477912	1184.867436	1035.3179	1128.492279	917.1040543	1234.532912
478836	771.7074788	1378.099926	2697.799196	1894.929801	1173.085545
610210	1210.163873	2142.522894	2222.898309	3358.885624	1170.868598
476206	1194.381915	1247.621825	1308.839999	1917.11772	1168.463813
485010	1227.332269	1204.397384	1217.076099	1895.191618	1149.497898
479412	1168.937448	1154.630797	1192.828882	1167.897328	1137.64792
403684	1339.095258	1199.415589	1207.980471	1900.876544	1135.597147
403905	1957.807205	235.1610728	34.70050367	373.4061215	1123.403457
804477	1075.408531	1306.913703	1171.865687	303.9084166	1107.364098
485959	1216.531628	1119.033076	1128.743908	1664.078607	1106.870644
403845	1673.61001	2918.144569	3997.480592	4064.206921	1101.25359
476450	1283.835815	1333.223934	1245.508244	2050.58483	1099.447645
474504	1145.576312	1156.703776	1178.251238	1428.118953	1088.702569
480716	1030.13385	966.6800674	1044.695086	1861.54922	1079.805996
479424	797.2807146	1250.618019	2516.038138	7844.190068	1076.515671
479109	1020.377102	1034.56437	1134.120471	1999.105828	1074.884568
474599	1035.009639	1067.438179	1027.779434	1323.205226	1051.452044
476463	1166.333376	1168.94633	1097.778876	2086.222197	1048.160238
403722	1164.011594	1155.822775	1070.205507	2237.702621	1044.825691
100683370	551.9590234	1500.863581	996.2619941	1072.845731	1033.377656
100683775	901.9991121	871.2349818	912.0452623	1052.494864	1033.061836
476804	1023.254236	1008.119514	1005.751522	1415.799167	1032.011995
804482	1130.234432	1070.142144	986.7574503	372.5081734	1030.143739
479496	958.8565361	959.8767636	1033.742444	1361.658101	1029.412165
485132	992.1100012	1029.748203	994.0360952	711.0455032	1027.341004
478597	1061.200512	913.0725794	840.3854421	1271.246648	1018.310563
611398	1093.757632	1034.134064	1129.148144	1036.287385	1010.359154
476387	1029.665913	1054.358787	982.5837552	2110.69779	1000.157538
403893	946.8995736	871.8461532	949.479134	792.0897742	997.6168908
106559672	908.8466384	433.8395026	485.6482138	447.2866846	962.0465089
476422	859.3886522	1018.206166	913.7303741	1032.347037	945.8705279
475991	1127.721924	1012.900588	946.5337333	1583.655668	945.6237181
477031	1008.83591	1052.658271	1010.970084	654.6409749	933.2402002
100684296	898.6887713	890.0702992	883.8859024	695.5815627	931.4860433
480143	1829.114326	1400.937437	1638.014018	3800.939588	931.2778471
476744	839.7780139	834.0088421	880.6976923	986.2511441	927.7409482
474877	989.9867449	958.0206702	923.0777131	1986.438928	921.9805815
607030	905.8941997	928.4116325	1122.803982	2495.637627	891.1965485
476366	807.8245988	601.5102798	633.9754674	825.4193447	876.8176223
403682	960.0841028	1080.94127	1021.685384	1086.054438	871.8562837
483369	1037.326415	789.8135325	989.4904984	1457.183944	870.9389264
403688	957.0391962	1018.781912	988.5802533	1149.643335	866.0788991
474391	1003.911727	872.1551823	1004.921746	1794.416633	863.1462571
607397	918.5345022	1021.810027	866.7237757	1486.405344	862.1560565
476672	979.7659921	936.6056883	841.3492674	1199.101743	861.908875
608147	871.6225207	960.8866771	693.9837774	1015.479318	858.5793396
474884	893.8873078	831.4440361	859.1165448	968.9188047	854.9372946
480830	858.7153655	807.0312097	826.7475816	1093.246015	843.3659902
476378	1558.029076	880.7133032	806.8227045	947.0317379	836.6950038
607025	978.8783535	1076.866741	940.0846067	934.7444286	831.4356418
478509	861.9403046	757.7999898	552.6704634	1382.419564	816.7130899
804484	875.2761743	784.6887856	824.5592921	617.2020344	814.4432938
480818	868.0837404	839.6568112	804.7469585	1307.894663	806.0892299
476601	795.0662489	813.3818253	769.1959201	984.8220886	800.491119
475649	828.7796778	779.8783345	796.8014556	1264.021184	799.9054719
610128	1255.213324	1177.145016	592.9790453	187.7897735	788.6098848
479597	2065.011836	1184.540106	1139.65172	1467.96724	787.1075775
611553	12.11532215	15.38399445	103.7860658	45.89138199	783.4120353
480751	768.9844279	796.1934909	772.6713426	840.7781123	777.3691884
Novel00465	836.6038603	817.436476	889.343597	868.2324389	760.3657286
609879	1032.26063	920.531752	1025.415355	430.8464229	754.7305928
403677	697.8946119	699.7001554	728.4611103	581.4937037	749.9999012
804485	790.1395903	689.1433646	747.2366934	507.178693	745.8220263
480987	749.873576	823.4203608	859.890142	1156.045758	732.8432774
804486	585.9530782	545.4418341	558.3701337	480.8887576	707.5862499
476738	671.1051458	713.4209531	655.26935	1217.164528	702.1539931
478547	661.6728979	692.7882363	686.0150691	697.2499988	700.2986381
609491	648.0399129	678.4707825	627.8145138	233.607343	699.3737211
611396	681.7237006	766.5388858	737.3146199	1216.694241	695.6537145
478904	678.331659	723.860402	701.6925988	724.4632991	684.3377438
474830	492.1481236	609.4936168	394.9723823	166.6869761	677.5740157
403580	656.9838973	677.6573641	522.9087482	709.0649241	652.0181891
478493	596.480701	744.3030825	508.8212972	327.5738318	642.9968008
476022	691.9465685	773.9946192	630.0228425	1252.175538	631.5512936
106557476	547.233431	595.9582392	520.1767368	1056.83396	626.7529007
403683	682.2263644	722.1850732	666.2828134	559.6869039	625.966953
479949	586.9012813	593.1113947	581.9149019	269.6616539	602.5215251
480684	393.6613113	340.7775754	543.136204	580.0437411	584.5042928
404021	486.4533857	333.9768141	345.3440614	374.5417124	578.2855726
100499480	843.2579398	732.4809552	720.3789334	1674.877274	575.2402325
477786	1426.366079	975.0673737	971.8916629	1066.492144	568.2417757
483748	591.8429001	599.6021509	593.4966286	992.607754	567.6706934
403874	1440.793976	883.4988349	866.6674904	1315.508808	564.2908661
476694	663.9558406	833.9542051	686.7486172	843.5527004	538.1100694
487475	143.4808019	291.1807743	271.005525	351.1746543	533.6799798
477852	700.1765045	161.986996	85.16303505	179.3606744	530.3467489
480124	844.9659597	641.2714472	496.5816866	716.0006978	527.9401857
479292	479.9108964	635.6131587	443.5066618	195.2374306	527.3932559
480213	264.8015189	514.513659	520.5547178	586.4279928	521.8262473
403535	570.8455053	539.6723394	699.0369514	1894.158963	518.9403145
104794978	717.711781	719.6771298	689.0360379	1122.233599	518.4246472
100687749	480.5223444	494.6740414	534.8105384	704.3495935	515.1358665
483082	740.9125424	705.0037094	1007.736667	2384.660036	513.8289079
475924	544.983529	575.1707294	511.2776639	682.9126294	513.0894908
403645	579.7567292	773.4173169	786.6143945	1117.332845	507.0732074
489468	568.3340414	696.891479	489.5195145	479.1769693	500.5231877
477508	584.3644672	626.0044294	617.2803187	1393.823853	492.4564038
484087	285.2003574	320.8861715	586.1179211	497.5725802	491.930674
479513	524.6091058	516.4317592	425.3049726	413.1237459	487.5944464
610820	506.1814511	523.0091364	504.8434771	640.7781669	487.1984242
Novel00069	559.3483138	311.8180656	360.9447683	345.6741452	482.5110079
486493	547.3601429	656.981696	893.4883934	986.5733147	480.4372302
100688577	508.569712	663.734923	518.2692881	265.0467119	478.1759427
481084	421.3540422	408.2386166	497.0384781	693.978049	473.39425
403943	447.6556498	415.7183907	423.0232284	492.994969	466.0934952
476882	1381.637402	976.0389882	867.6343577	575.6414348	465.5044629
100499482	472.1167986	572.4811203	396.6147892	278.7037407	459.9341273
403816	2942.924568	3265.452484	6215.785624	17022.78194	455.5090892
479406	365.4018882	553.8122914	310.0898844	149.7654074	452.6566613
474802	239.4077787	161.3188055	204.0594142	300.5304626	447.3807978
403476	92.5077244	938.04067	819.0045617	938.3740353	441.9272469
476322	626.0942691	559.1194246	563.6249887	201.2752581	438.8010696
403823	276.7507102	398.2690585	421.6700436	454.9012362	438.6173579
478280	494.1788402	457.3293051	464.9527856	1113.919821	434.7862278
481689	246.3582786	241.0722854	314.8638626	259.6293694	430.7780323
608384	462.1678219	161.3674247	223.3721136	217.582916	426.2970696
479587	496.0927726	508.2900019	448.9123517	456.8236784	422.9154031
478156	612.4463226	197.7788091	194.7262046	228.8868104	419.458851
404019	542.8380608	483.5297281	647.5703309	106.6943212	416.1068263
474847	381.6527162	439.2882765	408.3340931	423.7474795	411.2572959
480726	284.3162967	471.2979686	543.1490871	207.272897	410.5942274
403631	569.1705308	454.467241	449.5345113	1402.094792	409.7320366
611746	458.8078075	368.6620151	333.6185367	472.0043713	408.6910076
442961	456.570714	262.9999536	206.9638494	355.6119827	406.177337
478279	393.0233382	418.4829844	499.7966011	246.1015665	398.1285316
478293	289.0483951	54.44982126	87.97115218	47.3419576	397.5158581
478332	391.6940222	602.4751938	736.0190442	341.1259229	396.8552559
403691	377.2101014	686.3113287	637.9958465	393.2694738	394.2266303
100685983	426.4244166	409.5960258	383.2782312	736.5909873	393.1878122
475260	383.2630745	388.9492361	240.3481874	23.78968776	392.2275773
489835	422.9174338	231.5211545	354.1604645	530.7296843	391.047672
100856491	279.3764272	164.4314113	259.2533455	368.9634193	389.5653851
608628	446.174377	444.2525192	388.0513279	316.0678434	388.3792513
475375	561.7925652	602.8632475	378.4716847	301.1875809	383.7806973
610569	453.095663	383.3097483	337.0891794	426.303693	381.154246
474919	393.1822652	538.5662271	360.1960073	150.0799657	380.7090868
478881	357.8288051	428.3126562	408.1768373	443.3403227	379.0343631
490784	190.1479596	146.3524639	317.6478147	224.189238	376.1327744
474567	363.390055	380.5157383	359.4149761	410.0602784	374.575913
474798	298.0731131	274.4309278	232.0570965	295.1488966	374.0874139
479787	929.4960333	761.0590119	678.5208687	1022.939152	369.7081475
477046	377.1303054	347.8826262	321.233678	254.7635685	368.887452
474408	346.1072828	356.6984054	317.1738289	93.19837099	367.5240986
474503	290.4805487	346.4281075	393.4299352	474.7025452	367.5049296
475554	200.4316365	211.8359579	107.2067848	39.50594928	362.6657876
480118	248.9124269	355.4367054	346.3255943	420.0461274	360.160862
403904	149.1582915	547.0804387	530.5876774	285.1550142	357.1747964
480559	396.1421502	334.3598421	333.6648252	604.7456812	357.0661908
487204	269.2351101	324.9433994	559.9066267	549.2273128	352.6998812
479257	333.4581309	383.8544581	433.3025187	420.060005	350.6679807
476094	295.0358497	243.9895767	288.6260778	297.6623657	349.8250084
481106	388.7592675	337.9355111	348.9145284	613.5539174	347.9419418
480438	317.1802589	484.2719552	276.593605	52.44725407	347.7835421
486118	326.5982866	224.177916	328.8727049	460.4685476	340.8330577
102153202	242.3714776	392.0244357	211.3560473	149.8186836	340.6309243
100684741	354.0809319	256.7607506	244.2463579	356.71966	340.6161953
477956	422.0227211	471.7679462	608.6577792	119.6594969	324.8467415
475201	459.0567614	295.3169628	386.6040423	144.1805105	323.4354867
476749	453.7645619	453.5950717	333.2627323	624.3272754	323.0877289
486676	139.9328407	170.0964788	281.6495469	181.4800056	321.6986434
479873	385.3943952	349.8381806	349.9090935	832.4351702	321.1364405
100855741	168.4203658	192.4604392	219.6044096	197.8685576	319.6814719
403886	59.42016356	242.867101	365.5613699	373.0752883	319.2122982
608445	253.3939255	362.0456151	236.9438697	35.88193107	317.7970959
100855511	337.6153731	336.3694182	282.3291145	109.287467	316.5335215
608927	199.0757937	105.6064177	170.4973571	298.0528369	315.079995
475668	340.8382552	342.0774692	428.9818428	211.6888317	311.0544173
481082	341.9005225	317.2499367	400.3837571	875.6429807	310.9881813
403669	434.5075768	514.2623319	345.4076314	309.7412141	309.3774309
403407	283.0393949	227.7189177	337.9727668	195.2773005	306.690866
403950	398.9805547	385.0074216	465.0831467	790.7885867	305.3954055
611633	448.7351853	362.5757467	243.6723035	320.3549692	304.9790696
403170	320.7812541	322.4324194	203.7321998	36.856895	303.3258604
480846	69.48823152	166.9113294	219.4387705	199.670614	303.2447183
403980	334.0886301	205.9231568	187.3765533	82.90465267	298.1102303
404017	271.8109455	333.6141598	379.6513562	337.8307982	297.4454919
607458	200.6778129	290.7698164	256.7230611	333.6510413	295.4691654
106559694	710.2966362	575.8906112	509.4057964	627.7967767	294.4578787
607207	262.754929	313.5795659	360.5545593	259.5644748	292.3179437
489365	299.9578284	33.85562501	9.476752744	25.35236369	291.9045845
404006	274.2236764	313.3584909	318.6018048	460.9858891	289.3875059
100856405	211.7247236	325.9651088	201.6048971	161.6497888	288.9070999
403802	299.6432113	372.9544448	458.22169	266.7149968	287.1948108
485091	307.1142459	173.3403762	206.2903589	508.1191491	286.8251455
480149	345.6214539	374.3663549	259.9080092	226.5559304	283.0683802
490975	301.8557096	270.7768532	346.6560677	640.7344128	282.3282649
476033	284.5447668	271.688188	235.6902671	302.3271408	281.9125679
476735	330.6691808	320.3013397	287.9204038	823.036942	280.489056
609105	277.7767982	52.27789448	62.8372572	35.17884243	277.8458835
480235	277.8833213	272.7508827	270.1514461	414.3804639	277.3778165
608559	162.4266477	212.0150288	289.0726409	731.3304737	276.7648343
476916	456.6153523	243.7875696	386.3858139	410.7360104	273.680959
477711	825.6481096	624.7678725	585.1092808	1171.721838	273.4208617
480369	235.6638224	313.2502328	288.3884743	371.0721023	273.3089282
403954	322.3037455	309.8635474	273.505439	311.486231	272.5867321
478165	283.4649176	300.9904656	272.6039254	403.6793906	272.0462417
404012	290.42811	237.9294835	306.7064815	454.5932919	268.7837806
481280	267.1361996	294.7977592	326.7061054	237.878299	267.230425
475230	1898.736999	44.31133656	4.765569024	32.96191818	266.7345781
608119	308.1127808	270.2735231	207.0025325	91.84487058	266.298907
403934	283.0951436	273.9042019	249.4871961	181.8233563	265.1941977
474584	269.036425	430.8258218	341.0156223	171.7197256	264.3576491
482599	928.0017038	947.8851778	909.2682577	370.4455993	264.1100637
609744	298.0528964	299.001558	256.5345781	541.3802229	263.8246317
100856661	71.99464912	165.4865041	174.0296038	184.0523997	263.6519957
474667	293.8015185	299.1370526	279.5839201	502.813822	262.483798
484634	2.707060049	90.43469066	162.494298	299.6327348	260.6842302
403674	214.686168	267.69061	275.0543098	287.3350184	260.5985641
607139	266.5435115	215.5008768	196.4957515	271.3033787	260.5702407
480311	256.4763089	247.513267	263.4945905	266.3733729	259.9894055
403733	468.8727471	324.2372417	445.3884239	693.0625848	259.2594877
442860	69.82087569	13.67611539	16.72719821	3.874745699	259.0845534
481131	217.0908465	185.0866617	118.4395276	170.4563015	258.9247469
474819	93.85561484	70.71333416	107.4802153	175.8500125	258.8083384
442971	161.7549418	116.9092157	101.916339	87.84445299	258.2162149
491080	161.0866178	294.9043331	211.1864315	215.5666709	257.8752691
476758	465.9222469	317.3083301	436.4453703	770.7894084	257.187096
479107	137.5979075	586.0496723	533.804251	128.5928754	255.932763
477595	272.9269211	257.8562096	220.2529693	298.1542518	255.6142385
480472	243.9016464	230.1921884	191.7707987	52.16126254	255.5347416
477501	267.5093619	162.7857912	145.8238929	234.9195336	255.5111462
612751	232.7365076	229.2957099	200.7946813	135.6780826	253.4175128
403581	304.2385764	343.297694	245.9448747	376.0130886	253.4123553
476040	307.9667776	337.3706457	242.1098482	466.9385366	252.5268365
480558	298.0709935	385.6196421	258.5492795	322.5057681	251.7185337
484627	214.1813365	245.0973303	167.6857471	139.8589144	248.3945329
476831	271.1309487	322.7756123	208.3673683	468.688705	247.0986885
485097	201.7279624	253.8675484	163.4504907	91.02537963	246.0354588
481124	201.3569889	116.9035926	173.826564	189.6006169	245.074319
478907	279.7221972	403.5406532	417.0488244	202.8737292	243.0297149
476167	286.7469523	228.3904505	251.463384	156.8911512	241.1521677
479623	282.546177	299.2872972	210.0101733	281.4877831	239.1272955
478236	212.2939646	195.5013153	179.8479826	275.5942498	237.9558213
490355	309.4514262	57.24591462	27.20988994	21.23019758	236.9797415
100855471	132.3136592	82.54174868	138.7496691	427.0796794	236.7123488
100683089	278.6610689	254.3155452	247.152273	426.4244083	236.7009789
612713	138.9274375	338.653599	396.8776785	1093.340691	236.3313552
476318	116.6930949	97.16416821	155.4347863	74.80692304	236.2651538
Novel00685	234.3273673	307.0686846	273.1525434	435.2144192	235.928791
100855638	250.3265908	252.2306643	177.5208274	56.88791388	235.9081022
100682542	249.1556122	227.2334553	264.7359692	326.0600818	235.6263984
100687986	262.1183372	271.0521119	282.4692609	130.6149099	233.9343416
442946	283.4159669	573.1720586	384.3365917	329.2526195	233.7321505
100683583	211.9949222	158.4556152	239.5007948	397.3225943	233.5122336
475436	265.9800528	309.889144	223.2060863	192.1007838	233.1245737
611276	182.7008906	15.15673021	99.43987084	126.6258918	232.164649
479479	256.2335225	201.7077668	257.6035626	508.5609041	232.095395
474672	260.8336421	210.1192145	253.9008101	311.3815732	231.6325764
100856470	245.6819004	220.1688741	174.6692178	338.4742359	230.6872501
486077	397.0503092	225.434505	276.5647077	554.7550004	230.357404
484417	232.3261952	190.7636091	217.9725917	347.0536423	228.6411628
475393	249.4345932	191.6995858	184.7783603	330.5864433	228.1077896
100855435	206.9536237	220.3237455	203.7067791	255.3222844	227.3376872
100688875	226.7805886	229.6919861	222.8203212	330.4803242	227.1094823
481455	179.5786192	209.0137926	127.2790929	12.24411581	226.019623
106558651	271.1070576	309.5552349	252.7260464	575.2267837	223.7086153
482736	119.8376275	109.992022	116.9624094	159.2640138	222.0630375
104796643	233.3317416	146.2587255	124.1005048	174.8947467	222.0442998
490878	314.5334784	252.0048413	224.5932684	403.0013019	221.9984761
482558	191.7141915	230.3186771	152.1514403	171.7552594	221.4896026
612644	273.0187929	271.6888305	260.2491138	421.9102732	220.8493137
403908	228.2332696	220.5506086	216.800834	88.96465357	220.7046859
484408	335.2550435	250.1577754	256.6105781	417.5452497	218.768546
489880	178.6582706	226.5123357	172.5263155	218.5276358	218.7610919
100856334	248.6334303	254.2030415	241.1448623	488.2891854	217.7965276
479702	256.0154974	278.5327496	218.9603242	251.7494187	217.0346086
483792	248.8665028	238.4118388	194.1949288	263.0688344	216.4791001
403633	101.8378277	52.7340489	63.27879106	92.42450883	216.4158682
480964	547.1341652	393.7578992	433.3282745	370.6454056	215.7862538
100685053	233.5916258	389.7651681	336.4465582	357.3440147	215.6169846
485806	218.4780694	283.5581523	179.2921588	160.2243454	215.0904904
483662	246.0134052	120.4505951	167.929269	405.0933739	214.6459329
106559312	263.8005052	145.0551891	95.95380281	102.3992052	211.1771804
100855747	258.7070119	313.8906518	313.2615848	435.6617136	210.6658119
403506	221.144932	171.4636624	186.9528473	13.32230117	210.3629052
484056	239.0359289	218.2554246	176.9872091	89.4083062	210.1756667
477431	195.8027167	192.1537739	191.9680622	174.2170035	210.0075885
482715	295.6027948	209.3479631	338.1734956	298.3335785	208.529323
475115	177.6248492	202.1459066	178.6960277	353.7840519	207.5653276
607054	364.5195825	370.070037	418.4934352	1048.892833	206.3606616
Novel00423	182.4125423	193.1616254	200.4958504	150.7539283	206.0161889
609832	211.2773144	186.1620203	229.8933386	349.3207326	205.3677186
480238	189.7678725	225.7140576	225.3336624	280.2038668	204.8280737
475020	301.6645094	192.0892763	194.9667501	113.5532792	204.2295127
477596	232.4739428	254.0213449	178.6628098	125.7129288	203.8803212
475952	121.5030892	118.9164966	165.602052	96.9978933	202.9538482
611981	120.9949211	147.437974	178.9803014	460.0005671	202.8865442
609787	263.3849711	213.0650142	171.3689948	149.9515607	202.7219138
490953	52.96524116	103.2100784	164.5569928	358.7489015	202.2108023
479793	112.7808748	131.5061905	206.1685238	478.1453073	201.9415434
483712	56.91840977	19.62232917	50.4391449	185.212979	201.8331345
403702	218.1804032	233.6843487	184.034749	48.44992984	200.9185173
486839	239.9438176	190.449011	112.8532042	77.30286416	200.6704509
403671	223.5542359	317.5167783	160.159567	164.7532207	199.7224848
608843	80.12705598	44.78582094	77.21926604	119.9701687	199.4464271
476032	164.6340424	207.6904013	255.4982536	500.03845	199.0187165
477757	181.4292139	215.9542937	149.9141771	43.81977439	198.5239791
106558295	160.8307604	97.11994744	141.2845538	168.6193471	198.4679991
404018	193.214508	194.3248165	215.3485778	387.1134572	197.3153705
478807	228.8063102	249.4478829	181.976686	185.0972877	196.1755821
478854	176.3908502	274.3402844	187.353682	38.20117491	195.7749528
491061	207.0982835	263.2058224	157.2706746	321.9512448	195.3933429
474468	37.56245831	38.79591029	37.6332373	59.23159526	195.2313357
608951	224.4878354	218.5075361	295.1237795	442.1706307	194.7662849
611942	529.4801116	344.0081629	306.4225409	519.8021208	194.7001587
476315	524.301127	372.0210425	357.7631649	455.4574522	194.6555806
475678	247.9086207	166.5394556	183.498136	100.9758067	194.6464468
475121	217.3171847	313.6895378	192.0289221	309.4943539	194.5864065
480645	240.3370805	234.8568153	201.0969425	123.2545251	194.3138346
100686150	141.4746644	130.7052866	113.7206599	147.4929958	193.5216034
100682634	243.6034769	265.4585239	264.1206684	358.0269188	193.4989336
474475	230.1425586	210.7975947	254.8170188	628.0886442	193.4199497
606860	200.8919715	173.4183456	223.194509	264.2019533	193.1122796
476516	247.2600838	238.9762378	223.9454804	341.5320304	192.3712667
100855936	190.7437809	207.3462796	170.5262862	95.42722198	191.9671047
478175	131.4904318	172.202915	103.3458856	15.04548871	191.8559999
100855941	192.9044401	186.616467	176.3291756	250.2202861	191.63464
403809	142.3164554	121.5380042	148.4591545	82.00555498	190.9114788
403955	204.4654231	215.9773974	162.9313875	125.5717457	190.8380907
481808	171.944519	224.6806535	248.94228	395.2881971	190.7513729
403559	175.6865213	165.8891292	159.4472286	136.6264748	189.9791302
403713	165.4621338	257.412141	221.7195172	470.5306003	189.1223104
483218	230.1705078	203.7911385	204.4207889	385.5670189	189.0253494
477223	231.9670891	190.6755084	219.1259346	141.8608027	188.0922221
611246	145.3380893	159.658238	182.5094875	481.8571731	187.9046382
611310	215.2767519	202.4889201	191.4504076	348.927943	186.575318
480129	189.8285895	137.7869918	91.24287355	164.6056727	186.2917151
484532	107.9292589	155.6003901	178.0225823	475.1570429	185.8378312
403686	188.8689774	164.0353221	133.8107131	30.17531433	185.6036101
490810	196.8840322	269.3842928	210.1066115	287.7464958	185.0684865
403774	162.1159202	175.116187	167.7512512	72.92702086	184.7477597
608530	234.363774	236.2476029	199.2891511	134.991393	184.622552
478450	179.5740405	197.723094	112.1718214	31.33202724	183.852854
476035	164.7085389	198.1349226	140.7056212	210.9698072	182.8480419
442957	291.2142066	186.9830773	183.092857	301.8652677	182.6246501
100886166	176.4274779	155.7864628	155.203662	373.787264	182.6142494
609457	204.5829815	189.7825352	183.5617954	57.94072815	182.5282968
484379	238.6747641	154.0897945	207.2168862	487.3191053	181.7422186
100856588	154.9804781	137.0114112	183.0438311	131.5540149	181.527466
477600	157.3872622	151.2098917	158.6323205	122.294594	181.5119911
479240	155.8093541	120.1024621	184.3034909	204.3004972	180.9106574
403666	170.7363802	224.4496458	152.5156731	76.12469419	180.3251029
480442	156.3551435	178.3299868	151.1366176	42.46976578	179.8290402
476468	170.0342013	196.9177747	171.0982378	189.1899294	179.7503746
477675	175.7910152	173.3251465	131.6209593	54.59893331	179.4339697
476446	146.0638913	292.8192712	345.1694142	374.4545455	178.4958748
609906	138.3912094	156.3612894	132.979344	127.4543714	177.2384584
481295	320.1876671	210.3707648	205.1970954	158.1335593	176.865661
476518	162.7336678	182.7862555	143.1403623	47.63934259	176.8025523
608548	185.2254328	192.7509442	152.1931215	62.43133766	176.5621695
607874	137.7159942	142.7205014	199.6360006	276.3410333	175.8203332
100856659	124.1374808	157.8580056	181.382313	145.181008	174.7966261
100886085	148.876402	176.0482257	188.9492154	210.7646653	174.6728513
610734	196.6935658	296.7727159	312.6911658	700.3426923	174.4865597
476438	19.48230703	546.5077788	1567.506632	7989.110095	173.6654375
476411	208.8228693	241.5324759	174.678957	241.621704	173.0485774
491269	201.3929368	212.9745606	197.9965265	355.4885789	173.025746
480741	210.773323	198.2268233	140.3974765	274.5960983	172.8183077
474400	186.2939497	185.3838133	156.0789894	334.7185466	172.4452251
612527	57.3117609	124.1447839	189.6378946	302.4857918	172.1278214
486716	157.339031	207.7787486	135.2170068	156.7837906	172.0973721
480371	190.0817641	200.5600061	137.6466867	104.028078	172.0691424
476559	126.6805899	87.24005534	106.7014642	71.50007404	171.7201095
474963	225.843721	201.9404269	151.5287005	64.3742653	171.4552311
102152573	155.4679558	262.6913528	438.7069573	323.8551512	171.2537645
479137	219.8481487	202.3474502	250.4045407	373.5953766	171.2336044
100685602	129.6772739	175.113177	156.9593047	50.91978401	171.0498279
488922	189.920855	241.4848676	216.7663831	60.59224702	170.816428
481444	194.3415762	134.1607158	152.8130374	264.7458226	170.3515178
480435	95.95835527	111.6372767	138.0065418	159.8994736	170.331229
475399	216.0402524	221.2208106	151.4623471	90.99474876	170.1550622
100684847	195.5368854	192.6172386	166.3517855	121.5833792	170.0091628
477563	163.8534575	221.3350101	132.7821198	75.13700781	169.3962756
403981	42.27567519	14.34347298	3.941680305	71.3719355	169.300246
610113	110.4757428	148.0133701	164.8498707	243.3138997	169.2955528
480123	183.8882943	224.3302062	164.1166081	81.44956244	168.5625533
475852	243.1447563	217.9343605	236.5950402	362.8705766	167.9076482
608719	236.8363365	196.0047667	165.8234011	194.0504014	167.7439277
483372	159.2429833	139.7805034	181.2203227	370.6637797	166.7785802
481088	162.883249	133.2169027	100.5230145	147.2760639	166.6541824
100855552	149.500075	266.7264663	190.0310424	350.9291136	166.4644829
607073	150.4707267	157.2360334	156.4922232	202.519226	165.5010998
481417	158.6393255	189.0768189	138.9539066	141.2248277	165.4352389
482083	228.2906274	212.8086021	196.8616735	193.6034616	164.8917316
102156762	167.1476383	24.95830854	15.94785738	6.2158709	164.3895881
483402	191.5486095	191.844536	188.3137057	392.9120215	164.3512682
479877	213.6982088	302.8865398	277.4231607	579.2026475	164.2035925
612773	165.8316818	185.8219244	126.9938827	39.04985588	163.8826043
476064	143.2246528	138.1664939	145.2618412	200.4031256	163.8389477
404007	158.3814915	170.215914	137.7348061	117.2988755	163.7161914
480100	146.5876423	178.9870062	118.9285173	29.02934619	163.5374994
478209	160.5637177	149.8769969	132.7070988	220.7532399	163.0177354
100856381	161.7577874	192.8026011	110.1448822	37.29500103	162.9218565
486721	180.3135997	193.4105006	138.4621289	216.7602296	162.7169035
611866	192.8337155	157.5627133	173.2433101	321.0843219	162.5576669
477587	3.996894244	329.1707908	467.6730891	1213.308006	162.3287645
476725	152.2793227	181.7648701	106.6102804	28.69874172	161.7223942
608507	159.7732232	148.3837428	122.8657337	220.9875627	161.5942079
607466	172.5002974	173.9002398	136.7720682	218.0811224	161.5728766
100682558	173.4189461	178.4527292	181.8533977	261.2464526	161.2005748
608367	201.9896784	159.1454903	169.190008	79.9340661	161.0714699
403818	167.4217758	211.5494857	163.2017794	130.2212905	161.0180981
475916	137.5160958	187.0690369	149.4695795	41.30647161	160.4169329
480914	240.3865302	282.548157	277.9066539	371.5571816	160.0060503
486992	24.01396042	207.3195316	160.8474807	158.591198	159.7306906
487886	176.5959638	152.8919486	155.6502279	76.907013	159.418728
612653	178.8538299	210.9656014	144.7689177	158.9594818	159.3070783
403440	118.6868269	71.59019165	103.4016876	128.5487822	159.0471531
612109	188.5736512	125.9210519	130.1708133	231.2854835	158.9508518
479255	238.7332045	260.763538	189.3340969	171.6250897	158.670413
476663	145.7632399	146.3335408	159.3127819	393.3716108	158.0081148
481080	224.3712096	197.6837699	188.2267351	307.6594585	158.0010103
480193	131.6383978	172.5459432	164.8067155	104.1804827	157.5951473
480110	177.9039757	167.4856574	153.8421935	87.45790973	157.0597316
102155072	148.6777015	149.4094237	157.4747003	192.1296635	156.8965385
477944	179.9502993	183.899541	152.3516289	149.4958348	156.4848701
611791	170.093424	180.9668775	129.3562982	205.3618975	156.134241
100683724	357.8336202	289.0821744	273.1238356	347.3294622	156.1247636
474644	143.4551798	149.5634172	120.8776869	158.0616889	156.0818934
479795	123.2346672	128.9026341	147.5316676	119.3386346	155.8635785
485898	92.48593484	168.8759118	88.47095688	20.34731394	155.8334492
612355	196.5594748	194.6270541	141.5777825	206.7642726	155.7407953
100686033	212.5487971	193.7322318	171.9996473	240.2320033	155.3693514
474457	150.5620322	107.2160053	166.049152	371.4086724	154.7677944
475720	250.5381542	193.9003904	259.5316096	128.2038031	154.7375859
479733	164.6468201	154.6909147	136.5149277	227.0565292	154.6615842
607852	189.753649	184.0140132	108.7246527	69.40204531	154.3086616
475848	178.8593718	176.912651	155.3089419	223.356961	154.0151681
487349	143.19906	176.0285634	112.3269483	57.94371052	153.1549482
608952	138.5657465	173.9379773	117.9962444	30.22028282	151.9682967
100684301	195.0492212	154.9239668	116.4725184	123.257663	151.6460214
476756	198.7608848	209.1370392	159.2726719	351.2580316	151.1904539
474682	169.9301487	161.241108	138.5600694	71.85739783	151.1545395
476588	217.0769477	188.7162663	128.0280105	204.0372584	151.1236184
479967	67.61734806	155.1805457	232.0197466	302.5677768	151.120037
450237	94.10085799	132.9947135	90.42829241	78.28119061	150.8722283
403951	173.1487973	176.3483003	195.66993	123.7739048	150.7640049
607960	145.4264483	134.0014966	125.6675826	50.87604107	150.4102726
476452	154.9355446	133.6037612	97.14831266	61.80278873	150.3859256
476700	138.0026846	168.6449626	135.3528851	193.1421517	150.369004
608977	175.9608494	84.29177159	110.2091122	227.4451783	150.0762269
480265	195.8349557	162.1123358	161.0807917	175.1076381	149.9407854
484637	166.6659186	108.2104332	102.7867984	91.54551532	149.9118275
611209	104.1528919	134.3028182	169.0791818	35.73789421	147.8084331
480131	176.4929427	179.8340799	195.8711905	259.8607668	147.7914644
488163	94.16524023	97.46509985	100.2605408	45.34026018	147.651174
479276	164.6278315	191.7925887	158.6474472	259.8148235	147.5443149
491198	7.543028984	43.91935878	34.41089908	25.36602397	147.3647367
611859	175.636265	188.1853044	127.5072335	203.1021701	147.0118409
608665	120.6020507	155.7003113	132.9559883	98.66322902	146.9014881
485783	157.8843404	142.9107235	209.7596144	143.7799763	146.6035932
481025	124.7768945	136.1886848	167.5946023	63.89308887	146.5015328
612246	1.900688798	34.45759612	114.3251634	178.117778	145.9326868
476000	121.4273174	195.4235926	119.4364931	40.15768882	145.9101172
475851	168.0219323	172.4270689	179.9219569	308.2641944	145.8111758
474775	113.7812953	154.6320394	104.383642	49.56580018	145.7625321
481736	138.896761	128.6257911	116.0133569	93.29169483	145.7552837
480537	157.8198167	190.3085208	145.2229474	259.9728563	144.6554397
607775	22.45169472	5.683154366	3.893239081	1.568220929	144.5490594
486068	96.32073408	158.8125184	88.2605179	5.276653694	144.5372357
479744	165.6361015	223.7039661	206.2300086	378.0635043	144.3361837
612760	172.8042345	179.6587365	111.3312383	54.5714281	144.1737498
607470	126.2371816	198.1096818	114.9192248	24.10238223	144.1447701
478399	157.1043478	201.5766257	144.8939135	24.67089941	142.9045043
490299	281.9771657	253.6291486	573.4908567	1135.087202	142.3629143
479535	145.2732583	157.9090726	116.670173	37.92925709	142.0105441
478019	214.1217173	286.599947	228.8002121	239.708717	141.907627
478699	75.59049515	141.6199227	117.3914814	248.2200608	141.7657237
490458	134.3591612	11.59700716	1.853236286	28.06769912	141.5546125
610226	171.0591669	149.0914106	106.5156119	85.7796166	141.1231971
478577	159.7339689	180.6863643	166.7218624	305.9684398	140.8784117
476592	206.3666863	191.4794737	150.0154674	165.432649	140.5482152
483636	92.07566477	78.1067182	82.96042408	105.9799044	140.3449403
476018	156.9619564	173.7409024	153.9877887	233.0945348	140.1803296
100684900	146.6410206	139.5305609	152.6747113	239.8683699	139.8553576
474623	146.6710454	126.0721001	94.84070699	60.17182131	139.6685407
476630	144.9536847	159.9631093	121.0484353	99.10786055	139.1869667
612529	184.572343	171.2971072	153.6447507	263.3604948	138.649564
476460	161.3497914	164.0577834	105.6234156	98.99676118	138.6005734
480674	142.088571	166.5908809	145.575456	327.7403053	138.4464098
481478	246.8818998	276.9222054	484.8036064	124.8041307	138.3517527
100856105	157.7253239	188.3959329	184.7234174	286.0373729	138.2899216
403930	143.8337038	187.3909192	172.5998888	229.8664535	137.7745228
100856559	135.7349232	149.2563917	122.6871089	160.4734262	137.5351428
489450	141.892855	204.4745978	132.9358168	126.7218784	137.4993613
478009	154.5445305	154.5139987	121.8131508	82.5443108	137.3671143
610645	201.1337528	119.8112522	158.8471095	422.6982025	136.8367407
479270	21.02666037	184.2032239	112.1359537	220.994848	136.4212445
478152	144.4958354	151.2290247	138.9319833	226.6188137	136.413506
480469	81.25471046	123.3069994	68.23603754	12.89516311	136.2528668
100856751	128.9810657	151.5678413	101.0362679	104.682746	136.1705514
607299	114.4166563	97.48908095	81.03488295	170.9596149	135.7717517
479901	149.8332518	152.1323249	117.3666368	147.4872151	135.3019982
475317	158.3357124	231.8368607	197.1224252	150.8771668	135.2963745
403741	42.53068817	117.1929368	250.022889	210.6411142	135.2224107
100856456	83.81183603	209.1669273	201.8727737	212.8743759	134.9504282
477798	152.0827772	163.8077261	143.898034	292.1209882	134.6294413
479393	180.076808	245.4857502	243.832835	237.9485645	134.6164477
477775	290.8125174	42.72627911	26.09759431	59.73532437	134.460238
476857	80.10410083	109.2071409	181.1211558	154.2591517	134.1984221
478855	126.4452773	174.93604	118.2444169	72.09206649	134.1894532
100686423	158.3426778	177.7926624	131.7201139	89.94935075	134.1102093
608176	25.33432267	28.95864527	63.94810922	5.419064292	133.9416852
484526	160.9373649	173.0731501	157.8399951	205.5557512	133.7429802
607060	142.1289892	181.4296671	153.8435216	100.4203353	133.7227871
100855448	136.8692104	137.3861475	143.9859579	241.5118108	133.5389544
489861	128.1919628	143.2197464	108.2222276	75.01358589	133.3933895
100856528	144.1403211	126.7728498	105.1666283	140.8438154	133.0432083
100688785	118.3352169	146.218801	103.8588251	71.7011086	132.6793297
606873	130.8855064	174.9572304	122.0863916	52.53868532	132.6472892
476413	115.518804	133.7949183	144.3035612	208.2042129	132.3353963
477215	178.8629882	136.4459496	142.9694212	249.7062203	132.1754242
100855774	84.02750321	137.3765627	68.56399099	20.32070367	131.9787981
474403	156.1695435	146.9501151	119.6120746	126.7493423	131.6824852
100856058	118.6624914	158.6421032	97.7981607	26.10532452	131.4586047
403938	150.1152848	135.6414503	132.0616838	181.8739683	131.4564365
488437	108.9227849	123.21712	114.0579789	42.05503495	131.1895066
102155410	146.5604486	330.5682286	270.8797341	191.4085865	131.0416285
611248	148.0125147	177.3543251	109.5251293	92.77911225	131.0038281
100684565	137.5279326	134.2008299	124.8590428	169.3398634	130.4087407
479644	120.1874128	147.7181883	123.8142353	76.32229045	130.3990007
477510	126.5666767	138.8430614	106.4710065	113.1418493	130.3077634
475258	147.2474309	194.6064996	120.4526435	39.87828892	130.0870178
480338	145.1104365	125.089006	115.6026932	55.38430433	130.0806977
481590	170.3051653	182.1042986	145.1547875	95.91277927	129.6000207
608424	149.6896103	75.45134929	97.76643814	131.7786799	129.5878157
610935	122.0526139	187.8520767	254.1033613	464.587389	129.5872355
476115	130.082698	116.7445641	98.40079561	158.7868568	129.4025753
612971	128.1382634	153.9065826	120.8775038	133.4536525	129.3522035
479775	150.4818378	125.4397482	152.0862403	347.2078147	129.1925492
481459	152.2757868	115.2310551	106.1856607	204.139778	129.1269516
474598	178.4915659	111.9278374	114.2843893	94.41067951	128.8012061
488622	62.45031837	86.21504432	62.05790703	29.93910674	128.7064507
607749	135.7871993	132.9404026	101.0790506	77.71353174	128.2141053
490124	82.55928775	108.2967703	110.5718956	120.8619041	127.5797667
610457	132.7965134	165.9598293	170.4206503	266.7788773	127.4226522
102156469	167.7250736	197.7066701	202.7290437	404.7112653	127.38913
609233	124.2580005	133.0800278	81.32477243	148.6945746	127.2227573
487440	245.2519902	182.4291109	180.4076755	320.9076583	127.2117542
479415	120.878133	122.0300186	105.5517832	72.64138789	127.1806274
611961	149.7792526	150.8242674	115.6194762	215.6348539	127.1632564
484425	96.52398431	126.7731298	151.9077526	176.3196187	127.061859
476995	142.8209065	101.2737592	119.001787	143.7061668	127.054934
611070	149.5972308	178.6956473	161.5389012	241.4750965	126.6660732
476479	142.7666242	148.5405648	140.1641913	315.6251148	126.3096269
481396	151.0396781	152.4495786	128.3585984	31.35438763	126.2735836
476449	185.4131361	118.1805078	108.4012957	186.581332	126.1897581
403623	109.6652234	63.7526866	91.55181618	48.96444834	126.1134627
104794967	95.95029744	121.4106428	75.20261855	108.7175655	125.9448314
474502	124.7332055	160.3796228	118.1408166	188.6821494	125.9434444
475590	117.1127724	122.99706	177.5500562	271.557031	125.815369
481810	82.65057525	134.6239809	72.7049706	49.35055604	125.6659731
607349	123.1733832	140.2876713	133.1239486	261.4214436	125.645272
474681	153.4156643	153.031665	94.90176036	57.99658028	125.5655306
477614	130.3425574	105.5205234	132.5369465	143.2297352	125.2868223
487486	119.3758949	1051.135618	1524.233918	888.0058028	125.0178298
477532	113.6387294	97.31540254	94.51231585	116.1885362	124.9619485
612839	131.4499358	134.3636819	126.1324355	88.545479	124.8323533
481001	114.4908653	131.0107422	107.0614942	26.57449721	124.4772223
607260	137.6347217	136.7825902	147.1337819	299.6160499	124.4701661
478566	76.14586799	50.79852913	76.05325957	77.71718816	124.4524631
478145	123.0534146	121.5438269	86.68928381	98.95122424	124.3009786
480069	172.8992095	197.7097622	127.9976507	106.0513138	123.6961848
491316	128.7175341	54.6207163	69.21482993	185.3914014	123.6435452
478422	106.1003525	161.0722566	103.8631874	86.33642669	123.6350956
484388	106.9601089	120.4523344	87.18968185	62.27585334	123.5743803
480137	128.7435296	213.5232314	171.2323929	161.1099391	123.1708617
492093	139.5174639	192.7338314	119.7856	58.88622648	123.1398617
404305	147.8339701	156.7787641	122.498711	184.0303897	123.033755
403979	78.24248901	162.2292445	260.7362565	1177.853677	122.9947982
403687	131.9617924	131.3898281	74.54027032	27.68167175	122.7288078
480037	147.1034355	140.8398593	128.9207577	79.42065271	122.4856741
104796983	110.8433597	143.2025731	136.5854651	257.6035925	122.4315408
609786	111.5829431	127.1500861	83.82507813	35.4479483	121.950999
102156010	81.67910878	53.36912175	55.35632187	52.00300255	121.9226183
488765	148.311392	132.0000834	135.4011902	113.8978252	121.8844594
106557448	125.1239747	143.526834	117.9479106	165.3162809	121.7253025
474479	127.0840014	119.1166721	123.5724197	254.9578321	121.6439833
475870	185.1436886	159.9173762	128.8703999	104.2332485	121.5595213
476470	129.7265354	142.4625156	125.3117621	175.7904265	121.4731134
479325	91.20140107	138.6484854	133.7937814	213.5716569	121.4726291
100687048	104.8385853	124.1346312	87.8786036	80.43265352	121.1845844
100855692	113.6857913	143.856724	102.8994968	36.50965958	121.1436131
403912	145.3874506	155.1779961	127.0995294	116.9337739	121.0517794
608162	165.0277809	174.0291562	137.5325734	297.1883321	120.9846912
608355	165.3912597	127.8160856	133.8112135	191.5046657	120.8985726
607254	40.10301709	49.29380892	47.80385212	49.44270195	120.8716316
477200	159.1450807	152.5588899	159.4855401	144.6245518	120.7075004
479737	113.5333939	138.1033729	75.88939577	30.58015057	120.3339029
481598	360.801097	315.7197342	533.6301109	1467.856653	120.0630801
608015	65.50915159	119.7363275	130.7825572	38.71597435	119.8934594
100855947	207.7539922	233.2546293	119.9231277	133.5941339	119.7631622
475081	105.4056848	131.0933232	121.5314451	60.71391737	119.5114075
100688055	61.95378315	81.58073414	109.4125419	46.20455497	119.4014576
404004	137.2747279	119.4792657	115.6329107	116.0782348	118.8423475
477801	110.5511235	116.7664326	90.81870865	97.76679756	118.6834203
607412	116.7542308	138.326697	104.9082535	137.3832316	118.6331164
608497	134.927785	126.999738	98.15735682	144.2606192	118.5584736
489293	127.4537728	120.0449051	134.5631851	147.8577734	118.1662836
479569	143.2260927	156.0925391	112.4022681	193.7632923	118.031291
475807	128.86622	128.0507219	110.2012719	22.72352126	118.0222812
477197	101.5908932	118.5325831	123.5071281	31.96296481	117.9982059
481708	102.5069181	273.6482514	262.5604242	662.5677226	117.9862065
479736	112.2979703	105.6596758	114.4517506	374.4493439	117.8466713
476428	104.2912945	104.4454527	79.34435101	79.03961313	117.6486733
489664	219.2445361	150.5559759	157.1979645	422.8886814	117.1332042
480178	109.2338672	124.8145123	88.39309458	39.2268759	116.681026
487625	91.57945293	75.85118234	118.4653029	202.1606236	116.6528207
608135	132.4565548	106.1031649	119.3524847	48.98878149	116.5716556
100855659	137.1895486	122.7577316	111.5258089	183.1131306	116.4937208
100683543	117.6997859	87.64244874	87.70407127	95.07927466	115.9820657
100856514	120.9426232	45.30817146	53.05125187	62.63364237	114.4620784
106559222	124.9965895	133.0360732	109.6073548	145.450226	114.3428721
102156158	153.6313235	151.4293951	126.0104317	68.08960666	113.9996099
491924	121.490612	143.1200449	144.5071418	111.0161724	113.8043003
610283	114.8644117	121.5449632	116.7991566	87.33252574	113.7480505
478973	101.2668407	105.9635362	95.40547118	78.58691717	113.5028027
608455	99.2550871	164.503726	115.9261414	211.5333144	113.4818668
607966	16.25096056	17.27303908	19.1859276	6.755083674	113.4478803
478424	78.45204969	54.75828904	72.89736291	149.6976867	113.2449641
403941	129.9548507	131.9111893	121.0807867	219.996399	113.1264
479595	133.5887056	129.902476	102.261511	119.7907952	113.0413019
484574	141.6223581	67.54096967	86.55177162	310.7300628	112.7872765
478654	136.948224	135.513103	105.5364111	82.07075533	112.6305436
480139	102.7487796	126.9397468	77.43231204	30.36938706	112.5823934
475532	13.97004869	46.59069477	63.72481285	252.4008313	112.5335321
475070	113.7817803	126.7699718	120.6831099	50.73714167	112.4058022
475950	93.24637193	115.2221041	109.255216	45.02840411	112.2951012
607374	149.8187215	81.14497465	107.411011	422.9476598	112.173791
479072	133.3312465	113.5111449	129.3443648	192.265842	111.847
476475	113.214348	106.1847116	87.67201784	189.5388159	111.681783
480886	87.9263374	138.4240225	135.1861392	14.82626279	111.5709954
474540	118.0283725	101.0098716	92.97212126	27.32300713	111.5387024
486914	80.55376566	100.0052676	84.70162325	17.69122177	111.4941272
612666	117.2868776	154.3933632	186.8400801	284.3992854	111.4379448
480240	98.03661782	136.997316	103.0275029	78.85410216	111.370377
102156732	125.6475412	25.82399086	27.42245042	77.69141877	111.3684573
608420	60.17012201	100.6291016	46.32403539	6.012093768	110.3837336
475040	148.5400879	143.4058741	114.0574228	112.775308	110.1356094
476131	95.83291298	93.13326987	54.40416009	9.3204097	109.9450396
481587	131.1546103	166.5531132	161.0697069	287.8856716	109.8624041
488456	108.3521037	100.0861573	87.77391007	9.622031149	109.7893634
608702	96.28318902	155.2032044	124.4774646	148.0161441	109.7858194
483038	216.9895767	59.89801642	38.92214645	59.92027168	109.7117581
479081	49.38824319	55.67487039	49.89696082	30.00899529	109.6811085
Novel00257	100.8624622	114.5973646	109.1000799	227.8685624	109.5685496
480854	93.76493614	88.69353359	79.76417791	28.30847796	109.3979707
612968	125.4983338	105.0807477	81.67850357	48.95035026	109.2684069
475094	131.1749755	137.3955423	106.1553252	150.8117186	109.1897222
100688969	258.6006067	203.0706238	202.375767	235.801511	109.1800087
403609	119.4608314	131.1012239	100.0778883	193.8515011	109.0610935
475545	169.66584	117.932642	122.4486485	61.94935774	108.8675457
612212	50.38541494	58.89633059	86.86560083	94.66015637	108.8580476
476976	95.82351535	118.9655895	79.17031479	14.68397021	108.7362392
482355	5.786748372	22.0343136	26.43255841	11.42296306	108.7208239
612952	114.8466817	136.463365	111.2762097	156.1284101	108.7070787
481228	127.6925982	66.68039617	51.66819721	74.10139701	108.6516714
475338	123.2558219	122.3220055	95.63719065	88.90550106	108.6349332
475407	114.491675	108.3626458	88.42608798	30.18027967	108.5450274
804487	119.8646578	119.8812191	141.7042988	80.77035717	108.4257821
484064	113.3812477	157.0956334	108.0355684	39.10592877	107.3029044
476794	136.8456946	152.0570337	111.1393989	177.3352921	107.170506
475034	110.8335383	64.95535578	65.35711607	39.3414663	106.9252534
476499	101.8458833	111.295309	90.82082707	48.11158329	106.7674404
480441	92.27440093	71.23593939	62.81972377	154.2653437	106.5341439
612171	106.6414631	143.3590714	147.6808803	396.3202764	106.3756901
403608	108.9766446	132.6568071	104.7999096	46.72361284	106.3508796
100688091	101.7973038	118.6738608	123.518061	97.66990773	106.0756234
477032	217.1610948	190.1012787	152.8646168	71.06490781	105.8295468
491078	103.8616576	116.3141964	81.78019432	123.7008805	105.7292577
100855986	120.8808341	147.4897985	121.8717951	200.4085307	105.7280581
403689	101.2210736	130.1888431	78.05819689	67.72783817	105.6293878
482945	121.2575951	138.9218135	88.9893829	126.2010983	105.4539546
477993	98.58833558	102.0783047	108.8703455	64.68565027	105.4478483
403992	152.9631899	164.7632939	121.059149	95.26429463	105.3462869
479717	167.6060024	121.0616413	93.35360379	100.6855895	105.3135607
478370	120.5549126	142.2241109	99.84686995	120.8180197	104.9887699
100856501	108.5685387	98.72772884	92.17277095	207.0582819	104.6568055
100683846	103.2449957	119.4165717	110.6824317	227.709694	104.0728017
100685178	132.1771547	91.18037375	215.9934394	116.3793998	103.9673288
611781	96.13133574	109.2901954	92.66823018	151.6406617	103.7974213
484819	134.5174825	108.0432685	106.7689563	309.9746302	103.7956906
106560075	97.94003587	126.957347	112.4908763	199.6557524	103.7244679
442936	117.4624502	108.5348789	59.4417385	34.34536485	103.7020082
491357	86.43907775	73.12612683	70.75859546	14.53020332	103.639182
480290	120.3930338	127.9161845	96.36329932	71.96722092	103.5746044
476482	122.3281431	121.446436	96.91016883	218.8689711	103.4598224
479259	133.049239	139.5523379	145.0367055	138.13961	103.3878013
477169	81.68063013	90.20291544	68.85676802	133.896261	103.3794335
476424	92.50150588	120.4120021	98.95821239	148.7338636	103.2673841
490937	60.85245275	26.83878799	26.78321233	121.6170806	102.9885833
610819	87.05910298	95.58303422	85.81509215	71.93692583	102.8862559
475864	99.49127049	104.742713	82.53166988	34.90755662	102.8289201
476754	130.1168169	128.8581741	96.39865362	224.4301855	102.6207483
474396	96.31537624	127.8505934	84.0476898	56.18408958	102.4308723
475032	80.4820894	36.87914989	45.9998365	24.23213969	102.36918
100855910	93.42861793	115.7879477	66.90843012	22.36698451	102.3379191
483339	114.0487287	113.0839537	100.4606086	113.5489793	101.9995846
403939	129.416052	150.4514797	175.5786344	162.3121365	101.8863379
485845	106.1619889	105.6151482	80.2005192	152.0159913	101.8232086
612871	89.14937812	135.592869	94.89396182	35.47863985	101.7011888
478059	87.28253989	80.04145805	86.68175906	71.69290755	101.5889823
478990	158.6129821	49.76313054	41.98199914	62.20365284	101.5492221
475992	131.0080866	116.7700535	103.9859773	228.553013	101.5484606
480134	84.8719492	105.6421708	115.813318	154.4948976	101.5367483
403418	330.0426324	423.41177	439.4539425	181.3758287	101.518853
488648	85.58916486	121.2431146	91.5451274	69.47706038	101.4332803
613007	122.0464915	101.890898	103.5901245	88.18649298	101.1547975
607574	89.87638292	99.15550455	85.57808543	91.355623	101.0685141
100856142	100.7730735	138.6894177	108.5901193	134.8827397	101.0567919
483148	110.4421974	102.3380738	99.71066424	56.58913281	101.0307338
104794994	50.23812743	56.58194109	52.93006602	3.842408761	100.8479637
477147	143.278623	103.4196908	168.1547976	127.6614311	100.8013494
475857	116.2144292	120.3492772	106.6338143	45.3718702	100.724267
609839	66.08393659	72.36455759	115.5454942	279.8489753	100.6435117
485842	84.57604483	96.28439555	96.55460579	86.33087427	100.4254766
449028	126.6953564	206.2878254	287.2852835	263.8413153	100.3304945
612892	40.33491	36.29512918	30.27541634	36.78109054	100.2591144
476686	100.6852381	120.1136286	102.5344021	222.3340615	100.085938
611174	116.1813271	102.9012467	75.6480696	40.66172565	100.0190764
100688560	92.752895	39.12504775	61.01039517	97.71034556	99.99607735
474698	101.515267	108.4577419	93.69981584	60.36224672	99.96155598
478102	98.29221283	119.4961886	89.14620134	45.98634817	99.9600368
475501	98.68342153	88.00471716	61.39203171	46.05631994	99.80903517
480306	104.7384567	118.6370424	95.25009727	53.59692013	99.5151951
482977	76.9766765	107.7383277	100.4711926	50.02476411	99.26028465
479656	76.19233806	86.84188027	96.53934954	125.3787665	99.14852534
100688321	87.4987727	150.5149894	156.926596	89.32756082	99.10570877
609646	78.60844905	84.66740868	78.74458034	23.80868217	99.04471626
476517	99.40426952	105.5288657	94.01838352	86.48566112	98.99406914
100686835	101.2396041	96.71201119	86.69182043	126.9876622	98.99056858
474397	75.54444266	79.85673811	71.10897685	78.89249723	98.78922951
476056	100.4125464	152.2234722	116.4542904	147.6715834	98.6916817
485076	101.7158958	98.91627883	97.25183236	242.3359185	98.5239464
100687866	81.64101191	110.2124675	100.8583097	69.77431689	98.42683935
100855443	90.53309805	122.6480692	105.2770047	156.6987328	98.37699671
485069	17.96743099	60.72101159	66.11233018	73.45471832	98.3452159
100686738	93.21367202	71.3057118	59.9329709	47.11812877	98.24243017
403487	126.3486601	150.2342316	141.5885765	91.39633383	98.02188342
475240	53.09750212	54.64964294	71.93064126	74.16389542	97.91679981
476145	97.17812647	97.13714907	92.89807002	71.05323945	97.82616996
607887	17.12247754	32.11928125	17.15411533	14.54340951	97.76557867
474445	110.0512321	142.8956361	96.32077833	26.4897791	97.61433375
475882	105.7332039	95.63554537	99.48452871	51.26432282	97.17096021
606787	103.9994499	132.7138544	94.0488813	18.03884501	97.15161068
482963	122.0334521	122.8654367	65.4048491	4.742789476	97.15014198
610715	83.42400647	91.23126931	88.91920105	119.9039173	97.05121009
100886125	63.23894014	76.07636694	48.28558374	28.37731882	96.97982266
477210	85.48383319	124.9244694	88.06660642	99.21765644	96.71498572
609843	110.201767	98.07942619	88.48029342	77.52961366	96.66237643
483378	116.1780432	127.178657	70.15364178	60.88865577	96.6480737
479880	82.65867637	100.4576685	63.02323805	36.17665404	96.5914007
477701	0.029631632	0.629905335	0.21272467	0.739894424	96.53603427
483784	114.2833056	99.77205219	101.3239706	96.59679596	96.28377251
474427	74.37695853	72.95375952	72.35206679	9.886591766	96.153539
479509	113.4090691	73.05741614	80.3366378	109.5141004	96.09829694
474937	79.69509378	74.97238369	87.15060236	82.30905503	96.08900026
477869	107.7097762	112.6747675	93.89634259	65.66116694	96.08558455
480416	96.65952674	100.4686209	93.75160584	48.35065896	96.08207178
610762	124.3540031	109.1899151	98.99267729	169.1952419	96.05549153
489038	142.3757809	89.73266558	140.4281686	239.6242271	96.00181083
483663	89.28969122	79.33265718	74.3424663	143.8434812	95.95223956
607948	97.59427925	110.4627269	75.17964911	42.25630124	95.7893993
480896	114.7549328	119.1012309	102.3693155	119.5232023	95.72043961
474839	84.42170068	124.2122054	76.42573897	46.47654927	95.67175802
480255	61.85003696	63.94102958	96.29603594	119.5525932	95.56668481
491245	106.4741324	88.35507643	91.54189979	189.097219	95.55269483
102154035	124.7688394	125.7630998	116.4267778	234.6866619	95.41214437
611472	251.1135234	119.8018361	121.5636614	158.3880961	95.40845242
607731	126.9519705	94.18269535	98.56228898	193.1621141	95.39135288
479044	119.7216959	110.0270685	103.0933293	289.2811703	95.27570437
612093	63.08530612	7.700949029	2.232859364	11.78904835	95.1687277
609896	105.6556792	118.2112909	143.0860612	157.7774812	95.08339354
609990	96.08652876	62.25891948	52.11305638	194.6256885	95.00292627
474750	110.111851	102.6839651	95.16843234	181.1592148	94.89476092
611790	179.6836695	81.64293038	67.00513266	65.03121169	94.88961893
476503	104.4645378	118.3547247	90.81451515	97.9233277	94.76027002
608469	107.6602493	104.8961634	122.6501243	271.288726	94.65849712
477088	97.47149388	105.6762906	97.47491969	39.7482112	94.61562487
479728	110.1699797	108.8891634	124.0876171	219.7189947	94.54931097
479897	112.9489964	105.2164831	84.79723518	182.6980607	94.45077425
476722	99.60190244	108.9094753	100.2151703	232.1700767	94.43111331
100856291	1.958386072	29.6346088	44.03831308	32.51191698	94.41370653
490748	27.3453224	30.4468847	50.32459761	20.48993258	94.38759469
474700	94.58417819	95.65908347	65.02261682	12.54683107	94.38512441
477166	97.32637359	105.6942424	64.06595957	20.0995238	94.14873241
608012	95.64566569	81.65795484	77.98045512	185.9702048	94.03005747
474536	93.61749272	91.67857549	65.28970913	35.92593334	93.94779994
442976	90.56761705	114.3735559	80.60268203	58.95321392	93.93852837
474663	62.00062561	79.65563203	42.38332842	4.683991893	93.9161935
607631	76.26594443	90.34459103	75.40422437	30.67184344	93.76864259
475204	76.44953465	80.37595156	81.03874194	85.42491492	93.36675716
475730	99.19129671	111.694757	72.26602454	35.608275	93.28462419
475696	183.3325737	113.5014997	127.6546326	138.3568176	92.90485288
608074	72.64202865	98.32685776	62.87909821	7.906041298	92.80093265
100687598	119.8308655	112.6305715	90.12451749	171.8440717	92.6041973
489932	67.49236524	92.65228707	94.71358722	195.566331	92.58635098
607300	59.26999058	75.60400502	90.26105317	132.39573	92.4191934
479098	93.20288839	51.57850772	43.54888168	83.49982961	92.40406518
489088	58.04990661	54.07264825	55.35244385	73.64328085	92.13660381
607943	86.96879416	103.8057805	97.11984862	178.8000643	91.92181333
486759	64.21300326	113.6275361	125.1590745	104.4303728	91.90637054
483370	91.16652887	75.98058374	78.91004463	124.6830575	91.81693894
607653	89.92902369	93.89233148	79.946665	102.9246067	91.80729068
474512	97.47699987	108.4817184	84.97353119	161.0772463	91.65126097
475428	88.62527702	84.12896842	72.91176377	79.77880737	91.65039875
484356	80.80410629	121.7594182	95.25856498	117.8239305	91.3960939
476427	90.19152325	84.9985619	83.97378048	170.8741778	91.370915
487528	94.42278681	99.73426154	72.38579573	58.22944453	91.17761105
610377	78.32214467	76.70697876	63.90495269	14.53886695	91.08090232
477700	81.77862703	74.01638066	61.3345168	49.13641315	91.02776054
100856693	73.08550867	85.35397267	68.40797831	38.43104219	90.82692793
484221	113.014826	131.955243	95.60095972	139.664832	90.65866784
479307	80.83218843	71.12142295	44.33968286	9.66366055	90.65378746
610223	93.10722055	81.85965951	86.69606595	34.24085752	90.57151939
478629	102.9672046	127.2112371	99.80583375	154.8222928	90.56092497
100855728	15.58438007	26.81724387	65.31535209	148.6635484	90.44082227
609079	95.32806628	118.8918681	91.36738556	86.75632413	90.32036361
479745	93.42203677	105.4172127	88.57951894	50.31938306	90.16015926
404009	99.57841806	100.2793209	114.5588739	52.45226994	90.10264773
100682978	116.6963077	96.53724876	130.0660413	49.69169168	90.05749297
477237	96.01037442	110.6238472	84.14793333	68.33942534	90.05343798
474837	89.02718097	130.0675487	81.8107188	57.53561793	90.03461696
607677	100.4929882	98.74334356	113.3962633	293.7437136	89.98827441
100685718	104.3306707	113.2573643	147.9992117	425.3188657	89.93953442
444856	97.39524725	120.564484	102.2123982	212.9941371	89.90354373
608002	77.09519234	93.50932895	93.09524893	109.8985569	89.70869671
489783	63.00377936	60.5382971	76.88067542	68.27252703	89.3486327
480478	100.495911	112.7363404	81.95120488	49.33767623	89.1100078
610685	8.588886266	34.6452083	104.4587216	31.12964942	89.10712959
475276	121.2551689	74.70288751	91.10275032	61.89064329	89.06672333
403667	95.47000062	92.92558121	74.87191372	27.79913613	89.02746575
482609	90.1351549	102.455449	66.68148451	49.31973686	88.86268199
403729	101.1068409	91.14923439	104.6119102	214.4379431	88.7946915
477298	19.6128478	8.937529901	5.400946145	2.207380538	88.628299
487663	140.4066797	94.60444744	86.90818129	69.01851838	88.62587099
477213	99.77336348	71.30258252	70.24069333	100.3560654	88.520458
100682934	107.440794	92.34753042	82.64294006	132.6797682	88.51196285
612170	109.8622517	125.6075844	83.8913988	90.6322321	88.50695022
474918	124.1817319	107.6597657	104.4422983	159.5327247	88.45250187
484391	108.8123716	70.45757857	106.4384202	148.0397619	88.26312502
100855591	79.61882358	70.87678583	65.1790076	26.69772369	88.24487625
484834	89.94373989	109.0971596	119.780827	169.8914558	88.21124142
100683221	109.0103469	110.0578718	111.6155446	257.6394904	88.20336812
480866	83.15521344	120.7100479	154.091231	17.44945063	88.01278889
478663	83.61489713	91.52811224	62.83974073	19.5122996	87.97620142
491611	62.91349927	59.29354765	41.533209	62.66016587	87.96842321
488448	66.57362595	81.31581051	92.96276114	49.84799438	87.823678
474697	59.84433543	79.14507241	70.52028205	17.59731711	87.80176584
403957	95.96147817	87.75221541	84.16368307	89.42310782	87.73961228
481331	85.2591058	158.6018689	101.5839328	24.55331748	87.68468228
608624	73.76319651	82.15408509	81.08994931	106.7672084	87.60237431
474513	88.79286997	82.18838541	71.03778533	57.52828057	87.56183463
489300	114.8984654	97.27481533	100.533656	62.44531529	87.52655952
102155865	124.1846306	121.5326187	136.5346605	217.2384608	87.51758888
487269	92.07148265	61.09729382	58.78003683	72.02332584	87.38008575
476759	83.64550196	124.8590432	100.0499314	158.2935828	87.23263906
102152026	130.7245496	153.4204812	120.1223777	14.77144346	87.05248056
475178	97.40753728	98.70482165	70.40864056	126.7980102	86.84335264
611581	102.1673837	110.4302063	92.01707613	118.1619965	86.72569573
483126	113.1252643	36.24779103	21.20469793	15.14171958	86.6516779
404016	85.04434825	87.71340438	93.3821157	57.08455243	86.64660551
490754	80.88907912	79.88317806	72.91619522	11.36273911	86.54787399
477232	86.04841907	87.29431363	42.66535885	10.45773208	86.47186681
477871	66.33654879	73.63731329	41.03047971	5.154127378	86.36958805
479303	140.6732559	90.23161687	91.00238528	89.34499494	86.29328765
478944	79.57292864	75.04879276	53.95025532	8.123754648	86.2318205
610413	97.63923857	138.0692131	90.06541754	280.1911984	86.16052567
478148	55.70584439	75.12615471	72.31384486	44.4121368	86.15963948
485982	78.28726267	113.5131187	109.7897787	176.4152336	86.11783843
100685822	77.03249371	92.48976662	79.31019826	97.66592696	86.1099679
100170671	69.64489624	76.35623194	52.40417837	30.72606729	86.07926718
104795000	62.7199546	99.48276018	120.6979771	184.8440977	85.8347828
475970	78.08906097	86.1084945	53.25961525	24.09824804	85.71874547
607802	73.83916363	58.58316222	54.58145584	29.18648814	85.70166993
611491	124.4077902	97.48802735	114.6002181	307.5316486	85.47655899
480501	83.73535552	58.76428132	70.31117555	152.1983828	85.43600978
608021	91.6789579	60.20947524	39.94849716	33.15796308	85.41958115
609251	187.1833998	119.9990787	115.8873939	144.5678441	85.23822441
475934	89.43898004	106.5605984	91.19936151	84.05695726	85.14422206
476816	68.57280753	18.61742507	17.41719977	47.78788676	84.99569537
477463	78.44290213	73.81415623	50.15362454	60.64194158	84.97231037
609526	79.68423835	98.03773823	62.30458384	16.15692551	84.89688539
611552	75.12721188	91.03595129	61.41883599	52.29590781	84.84395968
479331	76.97496776	85.51578518	90.67569475	39.41513107	84.81294014
476509	64.45109374	37.21605029	38.46173236	81.91677514	84.75648638
480547	85.99431139	110.9740452	68.0162504	100.0189966	84.59164949
477813	94.56200611	71.99111819	65.84675008	93.28061925	84.57769278
483793	82.50024994	118.5958791	106.2071278	118.7817883	84.43999771
486099	74.00512953	55.56279824	95.16217202	76.34634737	84.28436395
476260	69.00245905	84.03390815	63.69829657	56.34707555	84.26533472
608981	84.93859016	77.75472304	58.40222184	19.79564271	84.2137363
100856039	82.4260607	108.2588149	84.9321849	99.29683931	84.1973298
100856258	73.5459518	52.73401627	57.85013224	85.20903343	84.1542217
403846	90.02281312	51.83689109	52.83933323	16.79822508	84.05706644
483858	86.67676029	74.68089236	79.34312612	33.07282825	83.96337952
484362	124.5705105	108.9477166	121.1892914	143.4028792	83.94204072
476836	128.23836	114.5514213	109.061668	194.2463929	83.8668619
479730	143.0451298	89.43082457	106.0051662	168.2146576	83.8583259
492247	60.57244185	82.70228035	73.53291885	97.6278399	83.84148852
478495	70.92913017	83.83482582	77.11697243	25.751402	83.82370789
100856401	87.57792919	77.83194338	60.4205628	62.31980761	83.76639058
100684071	29.57960324	3.675911204	6.610888784	17.40332957	83.68154866
100856348	100.1741472	95.54078375	72.37531452	29.65887515	83.62644708
609407	63.20581341	90.86837286	64.57682729	52.18867961	83.61775874
474508	86.76582816	79.4819845	74.25320509	21.55559248	83.57092491
607317	74.00060338	95.1364375	71.21059567	112.0795734	83.49649042
611468	26.67819139	49.87640838	74.21274396	15.88083685	83.4559331
474986	74.26586853	83.67037411	61.2944928	9.294992833	83.26903728
474509	82.83183389	76.12675299	85.92512248	79.19754439	83.20923391
481524	67.24084442	88.98067309	66.76350224	35.3936317	83.11685795
403582	472.4180766	169.0283821	162.100103	129.0064528	83.01713938
608930	224.8029234	198.5171554	145.3846617	140.2770786	82.92353793
610886	92.87977181	70.67750367	52.72074757	76.59447476	82.91894458
487367	77.3112974	140.644763	154.6195176	86.73856789	82.76004318
611055	73.87661686	129.4426274	82.96598434	85.36587947	82.6191313
Novel00234	47.32287839	63.49803569	50.95713403	98.85892851	82.56368344
479805	93.32449684	132.303102	80.73545323	119.1386951	82.528891
403498	55.55762242	74.7369852	83.30368326	118.8998073	82.47876086
106557458	87.19595931	86.53649275	35.48313701	5.376783443	82.47338076
612493	104.1741326	100.7721672	96.41852601	47.00293859	82.42390749
479907	82.44119122	93.71954257	76.18697591	110.6012817	82.4120769
476004	87.3506906	96.58618649	67.93707387	103.3415556	82.30646106
480221	75.71858715	638.3271764	721.1519554	826.9961484	82.25616537
478962	64.59882683	70.41814478	71.98284232	16.18902411	82.24410353
612237	88.5486163	79.98051777	66.80414111	96.75874582	82.22862791
485080	92.84233138	91.64115766	73.1235257	108.9628277	82.18588478
479410	82.18374289	101.7811565	85.80451448	117.3721137	82.14035936
475391	72.3516875	87.0878846	67.47245568	19.9723065	82.13082233
475120	108.0155471	87.1154518	87.24565663	152.1290521	82.00713561
100856393	84.25061358	86.36544958	86.20162865	95.97528538	81.88695162
474483	98.7945089	86.92023006	84.53457396	83.74319769	81.86838641
403873	79.41234108	47.8490326	64.83310229	65.23741098	81.69667127
480720	165.5288701	61.63395012	33.16569824	44.06639934	81.63729978
480022	98.72962372	67.53958496	82.04668649	191.2429081	81.55880608
607245	83.55808156	93.56564071	69.16003881	88.3650621	81.49439885
480402	77.01060164	95.7941551	60.70094784	32.22252197	81.48307492
100686018	120.512539	44.97360713	56.00158612	52.24772282	81.43188725
482015	93.22800792	88.82550407	68.9006797	10.75659831	81.42065972
478603	91.40047486	85.34015985	82.00109495	79.27386751	81.37956583
610872	85.73172686	122.5655037	129.0599694	189.139019	81.37482597
481135	40.00227975	32.19486154	30.57981446	24.02204882	81.30089763
479696	101.6978204	47.68457276	61.12844278	45.66035986	81.12583044
403819	108.8896864	126.9596164	108.1751206	132.9097061	81.05241875
403728	79.89224415	83.94592447	74.50731217	80.92878134	80.85150006
479353	29.45220344	73.27224475	156.8295396	65.88592151	80.80688812
475199	109.3261181	96.48219075	100.0299639	232.0217542	80.76718035
486535	71.52629147	103.7717381	71.64649671	93.68696655	80.75073417
474836	96.31042082	87.55857702	110.3727733	124.6742839	80.52308269
478981	86.49704769	85.34941644	65.82310162	101.002778	80.4959547
606789	61.55322305	87.75620986	74.75927309	65.28744894	80.44462968
483066	74.76808461	150.1600937	160.1357509	50.80121591	80.39063955
491332	83.47332832	87.35046097	66.11073205	52.319974	80.26734439
610549	66.17626966	58.64719845	47.75138044	31.05864191	80.19779963
476019	72.76591374	62.04263875	63.26165192	137.9132439	80.15578826
403558	98.28606623	75.30421802	68.76535852	18.59947545	79.96519347
480578	72.75047719	67.69917284	56.66724067	20.17017489	79.84988638
100684983	121.3205902	109.5622337	96.85895639	146.424793	79.81553201
490263	76.66093487	69.64307981	62.68189283	85.56556574	79.78995278
100687033	81.97640389	74.70190683	68.15401075	89.60723254	79.6077248
476512	85.16360787	91.99842324	68.66437447	39.75957659	79.58259603
477512	71.56663579	108.7547574	164.990862	113.7357213	79.47453378
606872	94.11609364	81.74420638	64.0456557	101.8178842	79.47139464
403958	93.01285076	77.6440041	75.37855788	66.20220696	79.41432675
477074	102.4968672	62.17093777	61.26618705	35.24370194	79.26235506
611348	82.15886451	87.86745534	85.85342642	115.1374117	79.25360742
612693	73.85737597	74.84194074	44.87620577	32.50490562	79.17781895
476840	81.74120343	96.51221657	87.50140367	134.0724151	79.17557434
475922	73.92586459	92.91087054	62.25740049	47.99487723	78.91128238
486549	53.23863655	68.80357717	38.71977736	5.57956499	78.89946163
482528	95.14570884	108.158616	93.36550838	233.9243463	78.8130165
100855713	102.8237257	90.18392218	72.88832719	122.8656485	78.77970519
442987	85.96343567	48.88131828	88.79009961	164.2225014	78.72995984
403557	81.90298865	101.9673597	76.83573594	19.23044111	78.60454618
478044	85.03232634	85.94511215	82.56867689	82.31555684	78.59392708
475682	74.59606042	84.07232404	76.50095033	56.45736941	78.58941814
484700	98.48918548	111.0600771	90.95485613	47.71332812	78.4015874
478217	78.16661871	81.27969011	62.0670082	83.94683553	78.32609289
102153649	107.1049494	133.2899966	144.816239	252.5525121	78.13363273
611420	61.3625723	22.22951075	17.74540004	164.7916694	78.12879002
478348	78.13054379	72.60219969	68.68587595	30.7209958	78.10499902
488539	86.92597399	107.0381021	178.9586634	418.8375426	78.04395711
478564	81.1882363	76.81914025	76.32073299	28.56262757	77.89270383
475284	92.98843209	94.58168602	93.12298984	24.88724421	77.75993036
100886064	110.8139531	61.85070483	52.73949872	15.25662302	77.70819123
475041	67.21453031	69.19958844	57.30878991	75.3742099	77.63792319
483345	69.27670858	71.62877163	59.94592957	107.6820867	77.61796401
491596	73.33467579	54.41810468	61.30318094	107.3717268	77.58328162
481716	67.45967564	62.73814757	46.24133442	59.45304866	77.56556586
474614	99.94913314	87.97370685	69.81273642	76.59118153	77.48403299
612591	59.91925508	69.5271882	65.39744136	46.65938117	77.29428025
479490	101.8955732	95.8872785	85.21834041	114.1342898	77.2198739
403475	71.91224211	64.81030995	64.30248001	82.7928086	77.16607678
100856252	68.84345869	93.38111849	78.13956639	33.05731719	77.08016595
491225	97.03538759	79.29349353	74.74359472	139.7023725	77.03732915
479042	54.30563659	63.57470436	57.61498224	88.82160414	77.02936106
475140	86.20244937	65.12707638	73.33223642	48.93808721	77.00193977
491302	69.93476956	48.81100278	57.16810922	65.67573634	76.93426391
480566	26.96910009	26.95590925	47.16642317	30.46056888	76.9099802
609429	96.70750927	57.26896495	48.25645029	43.44635816	76.83248776
489663	80.10837055	95.73626531	58.84089873	81.72327387	76.79687488
476053	81.05686639	75.78570049	60.85471205	17.38224525	76.77409162
478826	84.05361761	70.36162441	80.06497413	17.4242433	76.63594781
491018	94.09019908	98.10412617	77.72940494	91.63987275	76.58046616
611810	97.17111491	84.35878087	71.98930292	16.44962211	76.539647
100856195	53.33500214	70.81586885	65.57255572	74.34159186	76.50715906
607248	85.86528361	85.87387714	63.3998746	47.17023543	76.3116962
100688636	90.14627136	104.4433493	87.20240286	52.85495233	76.28354106
403788	99.45972967	149.2630601	127.1006786	71.96992364	76.27315226
479615	64.72598692	76.82594833	60.24365385	140.1588573	76.18078784
477329	66.1068375	71.35611588	70.48396273	64.3272186	76.14304946
485998	59.0093735	18.84754738	19.99833829	9.398346855	76.08533133
479766	72.31592031	92.98239002	66.19078353	38.39967198	76.04169309
609980	75.74749584	81.18713163	81.40346334	176.5568712	75.91575839
475867	60.55399869	39.52410894	51.74773539	38.89818682	75.88025871
488730	133.8926236	89.64698292	74.74146258	203.7668671	75.75171432
100856658	82.14111532	93.07493313	104.3843226	137.3096072	75.73888835
491042	59.34791678	77.36501702	54.37159938	13.84370184	75.67588245
611480	97.86814347	80.56132006	74.01887484	140.0235994	75.63076622
476015	71.75479951	78.06567363	57.29011295	37.65051132	75.61746484
476425	65.31434937	91.20889412	63.84743592	75.03431044	75.55396415
403534	99.72208794	107.9023753	72.03307896	16.27802735	75.52546907
607800	80.91889653	58.16345127	50.88421617	117.671595	75.51642174
100688000	71.10403346	79.25883347	69.16834687	132.2029393	75.51299248
483096	72.14357589	63.6251103	53.29304204	110.9731743	75.49159692
486562	112.117055	76.87572777	73.77754055	143.1106166	75.41495054
106557465	89.78841377	80.50448314	74.53919192	147.1929813	75.30573879
612498	68.63829624	77.70355174	69.02887185	130.3630553	75.21418813
474489	69.85681922	102.8781462	73.85864226	107.7582848	75.19303369
483309	58.65117854	56.00973955	33.66842916	48.91695564	75.18516922
612298	11.9464177	1.068535943	1.823671524	2.37635152	75.14538361
403920	65.08627331	37.05243786	44.20651313	68.64050051	75.13896416
475980	82.87862993	108.3250466	88.75540388	72.87036743	75.10769111
106557451	115.1066401	82.73050653	92.39987802	149.0438958	75.10053381
476186	83.79246765	74.30166859	84.65444179	28.18802757	74.94618344
478241	89.99254484	100.9101012	88.35777628	149.9395432	74.80378965
612026	75.89538143	65.90999116	63.14787951	99.23392452	74.69649553
478572	9.083735578	20.16375196	37.33471831	26.06851791	74.54894217
480062	75.48653021	85.12426989	64.69698369	41.44307115	74.53989585
478927	67.96935842	62.56638708	44.93481214	8.10447363	74.50747168
478000	63.57262276	100.6078865	91.45342436	63.89230639	74.46953538
484761	59.80812423	85.55101916	56.47013809	64.44235547	74.41831524
474519	76.22362444	96.58619735	87.08662139	135.4720692	74.29074813
607791	74.06985515	83.46927666	109.4259652	129.4797931	74.27730128
612915	71.05594909	60.92078165	56.54901223	94.27099371	74.20860556
482527	63.59616113	54.8985882	50.00066829	115.5238703	74.15013507
475298	67.89892328	82.74709613	61.65548148	47.70380719	74.14018132
481713	63.23761762	68.42669319	52.63230462	42.36982165	74.00780117
483970	80.87991176	77.87435255	67.65493494	45.48602491	74.00711273
475398	46.45368744	41.54653562	38.27937597	38.23531939	73.88102831
490410	70.06022278	38.46027889	34.18046161	9.816914862	73.77971632
479446	81.12930905	90.24783768	84.53898622	19.92465497	73.77640872
609693	69.99784829	80.62397966	48.46547743	7.791309619	73.77628959
480619	86.90107234	130.6583887	182.2828928	22.56577855	73.48411681
491271	62.78773001	74.00005994	60.55855653	110.4830632	73.37934028
403848	41.86035952	52.29903594	56.30540303	40.76326461	73.26981882
479344	100.9476183	53.43366751	32.90587122	15.48458353	73.14263527
480525	60.90027432	53.38959007	24.53449166	0.958258252	73.1223427
486940	65.59298465	65.35462299	52.43600675	18.04138585	72.94592882
485061	68.50153328	46.66996802	43.26951726	41.43851122	72.89235345
489223	60.64375028	48.85784189	44.78173275	22.03071121	72.76725537
100688709	75.49204654	48.433485	51.29870869	77.34026693	72.75756201
489947	67.78153992	81.27521642	56.75261091	84.96534513	72.71258664
479937	80.65495431	51.86254271	50.9414086	26.08763033	72.68860729
608902	33.6353963	38.00023558	34.36621778	68.89365904	72.65332271
609643	73.5094807	69.32926575	69.23728688	192.085153	72.62225306
609922	73.94764077	83.01779355	59.50310084	57.94832298	72.59449091
479242	192.1717017	107.9369583	165.6894525	44.56409669	72.5942627
483790	45.7979442	74.09337571	40.3251537	15.21287643	72.54992707
609549	80.06587813	79.60200785	73.13894581	38.68316147	72.43337689
476052	62.26917431	76.71434273	76.93214363	83.20585397	72.40973442
611690	84.74819922	65.87100064	69.21154757	77.46550339	72.29775842
480545	94.97194468	82.52315118	82.24047107	64.6339218	72.25507125
609050	92.95785776	88.42396328	75.81595984	98.50314134	72.02847367
483393	68.25769729	67.71409316	63.93253971	80.76271931	72.0059164
100682778	57.37202344	74.479155	70.33773618	28.94156608	72.00358063
480569	53.22514259	71.46069826	55.00467695	33.03458993	71.91381948
612416	36.06896072	36.04424643	45.97913836	101.4688468	71.83620936
612451	85.78229898	60.03558295	69.60910906	179.2225121	71.78606928
608485	65.50305283	76.62791053	69.94591662	48.18726814	71.67571628
100856578	67.83394151	79.87997491	65.7668637	169.6287392	71.63955154
491076	64.09113028	56.18648239	56.98480834	73.04309016	71.59787346
442985	48.55588295	16.8127433	19.95895479	23.41452441	71.56972193
475762	77.45865393	72.13356445	65.46807081	50.97534835	71.35890752
100855678	96.93943814	72.44734888	45.08607028	61.33271821	71.25757579
489353	139.6311954	78.99436588	86.53960941	65.52466683	71.1104842
480034	81.7270003	38.867755	43.3473754	27.55631791	71.10267866
609757	70.96167352	74.19597286	62.42145404	104.595808	71.07487003
479043	130.4169598	115.6942843	67.55806309	94.19359559	71.02435242
477726	94.75108697	134.88742	60.0635657	50.67013757	70.98599937
610559	90.97446638	94.94851985	93.71429419	73.87288677	70.9456468
474534	39.94201355	43.50029704	60.63915823	26.69055438	70.91586712
100856135	61.37319501	60.88428757	23.59323067	15.28386699	70.81158926
484406	76.01639167	71.24634625	69.46276073	90.198087	70.76546856
488742	40.24249274	62.54317049	33.33761461	1.819272702	70.72655169
476062	156.9448737	98.8170311	121.0832315	197.1877513	70.65596398
478828	62.31102952	59.94589849	56.0093421	14.94338582	70.6324504
490691	102.3133948	86.93939285	153.8149887	55.96534352	70.58486814
611695	126.5914841	128.2702808	76.40084632	71.54512866	70.53873198
477186	43.00463982	69.73681434	31.35683217	2.414799453	70.52908836
475998	54.88563915	72.18507403	71.87199227	68.04976951	70.52173771
476031	56.89863109	72.35147748	54.24109612	36.30165436	70.42449808
475907	43.49363718	39.87985744	42.78724621	32.54194218	70.42449808
610427	50.63708069	27.32691799	30.62191094	12.58619833	70.34709984
480934	76.66133821	71.57652579	76.84211618	123.682921	70.2967207
484955	74.21838162	93.29052706	73.87357899	99.34571456	70.29072174
475993	93.03718309	62.75366898	61.36140747	140.0931907	70.26889571
480677	61.2975234	80.81603744	60.98537629	55.96282437	70.18804369
475896	73.2657281	79.23396927	68.24041957	20.21206172	69.96245425
479485	95.10588028	111.7634134	86.68960313	39.2008602	69.93058537
488118	80.87651259	87.20377865	74.74312441	15.44145685	69.83205916
613013	61.66397287	60.46206643	60.89145415	22.28503819	69.82420484
489442	57.3882032	107.4120161	64.76858748	39.36236204	69.77650007
100856313	59.29874605	59.47183157	26.57589187	15.25662302	69.73812034
610537	76.27135559	95.24812348	65.7772259	145.7231327	69.64527312
100856736	67.19515439	69.33789542	79.4719349	66.68559035	69.58291369
478992	76.17860511	85.42185759	79.29581064	41.41614981	69.54747735
100856747	70.56073525	87.9248982	77.51344085	82.7116942	69.45831653
479671	70.43724956	79.80030293	64.35709133	49.06021088	69.34535645
475385	57.88334982	63.91644546	55.04175007	119.5232023	69.2992184
481514	68.42361622	61.30567352	49.75253175	32.56221136	69.22226605
100682960	76.91235639	84.43708043	64.19317151	96.74551237	69.15780751
607916	37.76775377	58.65003899	28.71680548	5.433491589	69.07008349
474419	68.86684602	58.14244547	66.91227136	75.22939558	68.95662306
475770	46.83211192	83.78118508	47.66095967	10.77586853	68.93614254
610519	71.45813225	74.20520059	35.38001929	8.343546114	68.86020292
476687	110.8204342	75.51987097	64.38872754	87.23570895	68.8130548
476277	115.4160794	107.8339845	121.0458172	32.83449911	68.7010332
479368	70.30046067	97.97242676	113.8535477	43.19508003	68.43531026
478650	30.66315242	26.54664263	30.2673745	31.83868279	68.43491799
607772	69.03579495	89.99472052	54.55168582	18.15442186	68.42230675
611983	49.16585621	64.91433787	79.34367257	154.0205999	68.35415849
479252	93.96909253	89.36826356	84.68594324	67.89937857	68.29770413
477098	71.35013419	68.70443158	56.67236345	25.43770118	68.27628792
480204	73.98879621	74.14353242	71.23450128	30.93280317	68.20836485
477579	61.88386016	37.22425855	23.99793186	7.71629449	68.14674655
609054	81.11153771	72.47366913	82.53077559	149.8632157	68.14448349
403948	62.75441766	75.27795445	75.6298777	25.76458164	68.13243026
489667	39.12426997	115.3329478	135.7073586	182.7905723	68.04894044
100855975	79.96432978	70.46151857	66.4742911	39.88274092	67.87478294
478971	59.44879932	69.68304714	59.71132804	55.58985159	67.79059563
478630	76.26249138	108.8168191	96.62675285	150.8096291	67.76184149
477740	71.91470008	77.34331623	74.59368651	49.96174836	67.72589998
491828	64.90485505	18.01188205	24.54294864	26.68307505	67.60355041
477915	66.24002155	75.4654899	67.63344577	61.14882738	67.55400137
474484	62.20223621	101.2805292	61.32469201	26.06131342	67.49147494
478634	75.48548601	93.43352537	68.42697589	45.06510117	67.46131583
611939	72.36534237	72.85491212	56.28248992	77.88070689	67.365096
474487	102.1961997	102.7407701	69.3609895	75.17066438	67.35340098
608140	71.11594091	63.23816659	68.86467868	187.1369133	67.31629582
476364	76.35607284	60.62944888	72.16757645	98.41979487	67.25470716
486663	59.66010868	81.97833642	70.50505164	32.5227336	67.01961846
607237	73.95305785	68.93128814	75.31250211	45.84540823	66.98877473
607905	62.29936381	68.37192045	58.41575763	87.69590701	66.93929407
489903	51.8187576	96.15187816	50.63080251	48.65814579	66.93581907
403787	457.3736248	1306.593172	1206.737307	2183.91677	66.90362046
490938	79.66210701	68.99226849	46.69115663	70.90412968	66.89364296
479281	72.78798367	64.46091806	68.11939393	170.2583141	66.87181961
475775	84.82250789	91.16921419	69.72700133	68.75232015	66.80661323
479796	71.67705003	99.72660675	62.23732079	85.26589249	66.70081312
488796	49.58970124	42.91533783	36.33346739	37.78879466	66.66680492
611273	49.54229036	62.74882057	45.04924906	48.14273692	66.63422302
485070	37.70359947	55.92449611	38.59956765	25.28580936	66.57579902
607701	68.92195639	61.81360012	62.09640124	47.69190786	66.55292398
476456	80.12570737	36.35488135	34.56913543	64.7465501	66.53682444
476059	95.22820988	87.68200443	84.51519627	32.45509483	66.52616323
607420	74.43101675	66.73569955	56.08362211	14.1621139	66.48743845
479193	49.59655376	40.47796127	42.44886482	14.97788439	66.48102233
403817	37.58488327	68.93381213	83.69689264	75.84008024	66.18385989
403791	68.16161873	77.00731569	67.70666876	90.27516855	66.17212985
607859	66.71505893	69.67026841	66.98762302	160.1533076	66.14297214
474458	56.72655379	56.70776426	49.20714435	58.21770494	66.12260636
474755	62.54385274	72.09295458	48.12818542	39.02336237	66.11612527
487318	85.99323333	47.89938332	74.88949291	75.58220438	66.03180685
478453	58.31165733	54.99586656	55.06961494	27.78582125	65.96799858
486718	74.61771934	70.9265821	58.87984081	85.47276594	65.94054096
610171	72.6658629	75.21487498	62.13199917	73.55871813	65.87434382
478874	81.79901165	68.4623319	64.65754559	28.30003795	65.84036712
104794958	23.32925328	86.59098676	113.5185552	95.70063531	65.84003112
476703	67.87246361	69.62958557	55.7490948	85.45495904	65.83465267
476866	68.6437326	65.79218939	60.73793609	22.46611635	65.82798693
403913	9.173191247	5.907171957	4.623826984	12.83125741	65.79033195
485856	54.24033444	68.00025445	102.8158434	377.6194911	65.73677857
485528	60.65482265	66.324314	56.73965783	11.03067584	65.69477657
486197	86.12213494	129.760895	168.4936223	322.5033261	65.68511677
106559503	94.83150139	38.89926888	41.96522307	38.70181391	65.62630418
100856540	73.95258367	60.22445785	55.48542353	147.8445684	65.4758501
100856446	54.54797692	69.60877955	58.00019607	77.55156921	65.46971097
474868	72.9172475	68.5475899	61.28554859	62.44840935	65.4054304
607697	62.66798298	54.75061456	39.87861521	21.81639951	65.3912974
477325	69.69207023	74.00134408	61.96596908	56.74308688	65.34842151
608412	109.3943648	58.94963803	42.87450202	54.60622927	65.32385794
477419	37.74741225	37.00370709	39.5497691	20.26246252	65.31510342
477605	69.35043513	66.09497665	56.82272766	40.86163693	65.26010253
477124	60.54266204	68.48193744	72.69689889	64.33785616	65.24214051
612710	101.5089858	82.364779	74.1179057	114.1393243	65.20511767
479887	91.39985256	91.39133997	68.8474126	86.41624532	65.18209474
483306	42.3402542	52.3082448	33.06278758	36.99220311	65.17904618
541592	63.46724745	41.43407467	72.95740534	65.13614262	65.14150782
478452	62.28492462	76.41909379	52.56390127	21.91629918	65.12925624
481029	68.55239301	57.49610692	61.86602469	30.79841656	65.08121536
479743	46.21951524	61.53147539	53.083903	46.51793574	65.03423591
480894	66.40304158	74.12653723	63.18785914	108.8939045	65.02605644
474392	60.64521747	64.50515795	58.72909577	22.66881238	64.99111935
100996946	74.19471639	55.52290195	46.3345686	57.81086538	64.95926583
609963	111.5464872	83.84374374	78.2804722	71.80200569	64.75714211
485336	58.83119993	66.98035551	66.86894578	153.8143253	64.74837595
490679	56.37164654	56.00561371	46.50752403	31.67865518	64.67086238
102155783	48.97153487	64.25088144	35.79643078	99.0997364	64.57898639
610641	89.17696048	73.73444705	76.20189423	102.7555779	64.55061011
106559613	67.2499511	66.30715303	73.41116283	69.68259225	64.53671559
475322	81.80574794	72.43669085	64.43131268	74.715539	64.50633808
485702	89.52063205	157.5498053	218.410152	76.42293321	64.49570416
478764	74.25822695	81.86441767	65.22958327	13.99521063	64.47300025
480127	62.68652534	65.82016445	53.52627407	56.50384383	64.44457393
608244	68.67308754	88.69716383	56.05940779	93.26806764	64.41343582
484622	56.90086148	57.14390505	31.50937296	6.273425799	64.40682111
477212	104.9441088	76.08751121	91.6060525	166.7370215	64.37878618
474844	72.62164924	85.2367393	67.34942442	105.9786859	64.34035075
487656	60.26082357	66.25024688	64.06543456	146.69613	64.26270004
609628	71.66128946	47.85850424	54.42415281	58.11381443	64.22394338
491539	45.3251502	45.93876716	45.48325716	80.0005244	64.19258054
606980	75.81305473	63.34673271	64.57574001	111.1034655	64.15648116
100856480	80.60112702	47.88267918	64.54609683	118.8289431	64.12448361
612732	53.27025346	63.99099315	55.29140995	98.66247826	64.0625417
611017	51.00482547	42.31875076	40.23094147	27.89945908	63.99892233
491721	34.04192744	2.782260874	0.89806291	5.922567032	63.96805848
480437	59.19538649	51.91854742	46.32564956	25.02550985	63.88502747
479236	31.62200186	41.92862698	42.03844762	72.90305663	63.85810146
607875	62.51415934	64.11987094	54.2047113	88.02902233	63.84140465
503863	71.06958009	74.96974656	70.93644564	26.97847842	63.82948826
480912	82.98988795	93.90597841	107.0253294	296.3523466	63.80395523
481740	82.07009121	76.5464323	62.63026799	73.06440355	63.62302651
485790	38.1593734	28.57241978	17.06896733	3.584455669	63.60709145
487156	64.05365437	70.786109	71.52223378	84.23463356	63.3914719
484922	62.81661873	78.67529237	64.44841077	72.68117553	63.3517907
484335	66.85787784	70.15196287	52.07334683	71.22105165	63.30295572
480821	60.97841962	58.79275065	51.12850492	70.68739522	63.26390188
476671	72.56595686	67.81221855	54.44620965	97.01741723	63.19642058
488395	62.64890995	64.83040925	57.77808415	45.85246671	63.18599666
486728	46.40643712	51.18650042	60.85683043	101.6306676	63.18013809
612294	106.4875616	55.46091286	54.92380704	51.56340715	63.15174008
609014	80.61790354	66.93129844	67.08436673	183.6371763	63.1199476
476748	46.54656197	75.89473243	67.07898351	60.77114131	63.10919362
607929	31.88626642	43.94655343	46.45651674	27.21854395	63.07392156
484917	30.400543	52.10966443	54.69216133	75.6236069	63.07128236
488424	83.26195347	60.70697795	81.82808033	75.35006543	63.02070087
484695	75.74163667	42.45774608	34.59929088	30.33737719	62.99066291
489992	98.03916637	86.93877249	87.87871879	73.52656796	62.85181719
484941	82.66192222	53.65608149	66.74203045	92.95384843	62.83982462
100856174	55.8845353	61.64597253	51.06435742	95.49476514	62.8380384
474544	88.50545471	174.6252981	168.2222001	175.2260327	62.81083229
475154	51.60203634	57.50609716	47.08991519	34.64312722	62.76915934
474842	64.24904502	67.18901987	51.60530641	58.03159551	62.75510191
475144	71.55637147	78.64865499	67.99653363	53.06529051	62.67470411
487954	54.24021737	59.23140452	54.25700101	43.77184868	62.66432788
610200	59.59393541	74.88049208	61.79912144	67.50005919	62.64420884
100682999	80.32133932	84.87008933	73.04342653	47.59314516	62.64205691
476005	71.57051037	70.2690627	80.2995356	110.9008969	62.63831875
480208	60.58815471	62.09694885	64.4884745	41.04924837	62.58876143
100686444	59.9036128	72.4227119	63.76082067	60.77483644	62.56390621
490439	121.8408605	110.8986	111.724838	254.3103625	62.52950474
476745	37.83637708	47.2302174	48.84018133	122.4556745	62.42265289
612999	53.47217484	71.16974525	55.65919974	98.24075915	62.36721238
609835	37.27790604	59.28904523	62.11905384	14.57738149	62.36283369
609381	66.58991659	26.24728885	62.27422576	39.61060348	62.33350418
489104	63.38425913	71.04511127	67.80398242	151.4309348	62.30177502
477857	51.66044392	62.51165162	44.07233097	8.649424075	62.25396377
478767	8.144865082	14.22679077	39.12447836	12.01598266	62.10983168
106559752	64.2250546	78.91836768	76.13929298	146.0000887	62.04064604
478656	50.62395573	49.94425718	40.88333837	24.52866502	62.03876201
487316	61.66963913	62.66760093	42.72418175	17.82578077	61.9539551
100683160	69.69924204	67.46188864	54.74537284	85.04153429	61.92368255
478440	78.99486931	49.57173905	50.88188408	36.39622498	61.87671235
480029	54.54666512	32.49485277	34.61814769	42.66760415	61.83444452
485180	0.742452415	16.97556575	14.59404945	15.1241498	61.79412663
488487	102.96546	142.4363799	186.3297984	62.91676141	61.75904833
100174780	27.88519408	39.65463629	47.36610921	19.06536863	61.65952082
481037	59.02976993	40.72154833	52.3250274	34.60668238	61.65350154
479738	65.67772595	59.31948592	56.20476836	59.4067821	61.57043535
489119	25.77641736	28.82628317	23.77376934	16.84019998	61.56602056
100685827	50.57812262	46.98005677	40.96589762	55.24179188	61.56145851
476739	67.09272863	57.47222694	53.79295801	132.8904474	61.51084087
478523	56.87724219	42.36750757	44.34509962	22.57491284	61.49191232
485858	60.42843352	69.02470063	50.0009965	55.73602539	61.34494327
478664	79.08104661	82.44345156	80.46561178	51.60544851	61.32252742
480791	37.37861933	49.04105627	27.73252711	7.679561148	61.31517642
487412	51.91602589	43.72609955	31.96351759	29.99825455	61.13700142
479234	80.23010001	80.97294707	64.57553943	49.3587894	61.12699449
479266	67.30024998	78.4432986	63.83344982	41.26195503	61.11974526
100856436	82.15848879	67.84206954	57.45900603	34.08238465	61.08441124
482476	65.3759039	64.04181565	47.65578189	13.83764793	61.0632509
475225	68.91747851	66.32205475	51.86292759	29.78205305	61.05285495
403537	36.09955261	49.86362714	45.90344578	18.17658395	60.88002462
100687846	44.98677453	40.98297445	37.39992714	56.67586457	60.87987136
403872	44.72083001	53.99225933	44.90500425	8.649884273	60.86170036
100682763	71.50542433	60.01181835	64.63851592	82.60510158	60.86090338
474582	87.95158511	65.88771705	82.96649751	51.69108816	60.83081219
100534634	80.54297906	88.74231563	91.47268969	87.07883422	60.81510618
486347	84.20112567	88.17636739	79.92269406	94.9358161	60.76177759
478166	60.28845947	56.14646707	43.81681828	14.45172211	60.7332112
100682952	49.63234544	71.31429519	48.56387612	15.36331269	60.67107787
612221	53.81380469	53.88717958	52.3490793	69.99346924	60.62457691
100688625	72.75563735	63.89968812	36.26794383	53.00559875	60.57646858
608096	56.42003057	67.23464501	53.38624643	92.61917608	60.53879366
100856506	67.01600031	49.96952734	52.21123209	100.1110155	60.44963279
487151	48.05922207	70.23283389	61.73833481	24.11079734	60.36351739
607537	49.09071592	97.84540768	72.4426735	142.6402895	60.36111717
476699	60.30018856	61.24077492	47.66503889	106.8574817	60.34657686
100686141	39.7496025	57.06371373	32.34867227	21.00634308	60.31347199
480858	48.65418079	57.12439524	42.6696145	10.64649998	60.17737543
608477	55.2719366	55.24303154	60.60429827	59.71416392	60.14811565
478393	77.44991136	69.38659896	58.92836824	74.53837661	60.11927957
100855613	62.34973659	74.79873322	53.41314507	60.66289484	60.11678242
403944	49.07040557	59.988959	57.58235765	15.72841978	60.08485505
478546	73.87814131	74.06763023	58.34182312	27.39429104	60.08352768
476055	54.41120705	61.8929598	52.59889228	68.22876467	60.05894227
480829	59.83183236	63.60433441	48.63270218	65.16208588	60.04425712
478865	60.5445736	66.88414803	63.10981673	10.87459685	60.003377
484997	70.56977403	67.197957	62.77132932	172.8435587	59.9870085
488813	59.67202191	70.11232833	56.84257105	28.38580345	59.92574006
611930	44.29780831	50.72482609	27.30434795	6.674772572	59.90815868
474524	53.46578608	61.64068145	49.00001546	34.08030388	59.86347313
485893	60.91462279	131.9192343	151.3926766	142.6021386	59.83258065
476823	61.0000708	57.85756394	37.79638343	6.759946549	59.80241749
488958	4.624249622	18.40253376	29.53287619	58.48478997	59.7340907
104795004	70.51707903	82.7344134	55.93262189	26.49267715	59.67989087
474858	58.01008583	53.03787319	48.64443613	83.26765003	59.65114333
485594	41.44906165	60.77527775	56.67654039	91.80635872	59.63709306
489395	47.62545255	68.74581031	66.94738008	43.97191367	59.59625873
479624	50.87719768	74.41088986	50.01772666	71.22030277	59.5791741
476020	67.31422322	14.36570144	11.66676348	30.97382334	59.57432502
612147	59.86140807	59.93293565	58.17857801	16.83782335	59.55609024
403831	56.98300342	52.81561809	63.32893111	133.1064034	59.52052393
474872	56.95114192	57.59032403	53.31907656	72.43063234	59.48643903
479815	71.98117128	80.18181952	57.188054	21.53616061	59.39608704
488856	53.3812961	66.0890058	50.1848729	7.559055812	59.36739811
608029	36.33349873	60.35152583	60.00014095	69.61462234	59.33450403
481081	74.58931148	64.71095834	59.15646295	105.9515172	59.32831566
475035	65.39808634	70.08568439	52.22864225	11.20351288	59.32142399
480001	55.26051093	78.75222375	76.87712835	19.5798682	59.28726001
100303415	67.65973562	83.1759679	54.39470178	73.59892849	59.24106814
100688544	63.19937872	56.76693287	53.7100295	89.92626792	59.23712189
100686179	69.50316667	31.19225039	36.15719443	72.99134841	59.13403821
475837	63.65304269	55.35740824	46.92644442	72.39546399	59.12534869
478720	82.02251558	71.86827847	79.39434965	120.2669848	59.06118847
480930	52.55121978	57.26871617	49.55177815	93.13963821	59.04279173
476426	51.08921855	52.74440572	51.63786836	154.2831563	58.99479008
492194	69.63440484	42.13881745	41.65170304	37.25099098	58.97553117
475666	44.2972308	65.65528316	49.29364397	19.09010191	58.91132894
100685748	51.63237322	72.26808859	51.20888392	62.32155406	58.84149049
477449	57.37901125	54.39094914	49.41595011	40.86873294	58.83588745
475518	54.33237815	49.38540893	47.49919131	71.63571301	58.79999504
480459	145.0754051	126.0476444	99.91827428	111.2029107	58.77166585
482266	31.73204293	36.42893614	50.24640482	39.44442685	58.76974628
607867	64.19037055	62.695807	43.51181952	34.38346179	58.74180875
485062	83.24170034	68.92818282	60.61880067	74.92508939	58.70978905
490568	52.41600564	37.75123987	46.13015548	26.94907409	58.69801239
482873	50.29256702	49.60698826	47.75497293	26.66550652	58.68678996
484950	56.65089894	69.68853872	40.79392976	26.81252888	58.68085443
477003	54.44380804	57.53674811	46.52805229	68.55182449	58.60406741
477039	69.95224628	56.68500661	59.36608943	57.29524883	58.54667248
610134	69.5976262	80.66172422	66.1970296	21.17448004	58.51185755
481656	48.91717234	50.16411151	47.3202014	22.8287313	58.47320185
610164	46.11052278	50.59377251	34.14830883	24.40546424	58.44387967
480666	58.77244891	74.04682271	60.23956726	53.82922936	58.4423902
475768	61.67799147	50.52679469	65.29240817	128.7325007	58.26954519
611606	102.2841373	123.7062913	152.3904196	374.164164	58.1873048
483750	44.53700335	35.2454417	42.20152985	81.71238386	58.09607002
479995	78.76125489	98.27424459	99.62947855	169.189095	58.07755659
609409	117.9407842	76.36893471	72.8234847	118.2775893	57.99172214
474474	72.96540041	61.37794671	43.04694675	45.92141424	57.97321206
478242	90.67476597	98.42329551	94.5777281	54.89135317	57.86950376
610130	77.02571732	66.28832046	56.5327354	117.7936073	57.82182735
484490	68.54986448	87.86950102	77.0961254	87.89646036	57.72201364
485037	58.2809719	50.70267418	59.24940952	132.5120426	57.69131017
481196	75.2863761	63.98004104	88.82664025	133.8129864	57.62127073
100846983	53.27437079	51.9861754	48.64459275	56.37289745	57.60061807
479438	61.73678834	74.20631548	60.24946554	21.21829482	57.52718533
100855903	57.34316483	56.06144246	45.72737222	17.2036801	57.51377861
490430	92.34620076	61.09137698	51.734554	115.2011258	57.40692627
478797	56.72152187	67.55020041	60.29949512	9.861957018	57.40681302
478803	59.06630306	49.9545454	43.56874694	10.33847042	57.37910362
476780	53.47965793	77.65013063	78.3936391	21.09254805	57.31464294
475481	44.64312322	69.74242708	58.66354092	14.68044204	57.26432348
481579	52.34752191	45.09814523	47.88065829	37.28052466	57.19354886
610117	61.16124921	76.84040506	50.5160699	51.19598024	57.18197688
491105	28.14473522	34.50006891	29.82852549	38.46485523	57.17913002
403507	45.3565351	8.431686151	3.508560732	3.542160363	57.16650035
607328	40.25680193	46.25357057	42.69731136	49.81108827	57.16619981
475566	52.39914603	59.45162108	55.5589425	30.54724409	57.11876742
487870	45.98117027	72.65337319	58.42249141	20.95923571	57.11615995
480332	48.99559959	45.94754883	46.05674842	8.490417423	57.06857941
491674	46.91564051	46.24457558	42.12738399	68.7544603	57.02687584
106558946	51.3153387	86.18017027	79.41540393	29.02699199	57.00512331
608080	59.11235866	63.36977679	56.30074	48.93236001	56.99251513
483011	62.97708118	75.39474693	82.06058613	177.1200525	56.82530425
486107	67.45329054	58.42639408	40.35883164	18.69503814	56.79695957
482021	55.00580348	59.45368649	42.96667908	10.67364641	56.73961862
607408	293.5022796	187.9025687	245.9134289	281.7840136	56.73098105
477781	56.10279406	75.66865153	63.02609481	50.40842978	56.69143594
487788	40.18755457	27.68313448	26.42314202	36.68034094	56.57356918
608109	55.05946613	65.64255709	49.19482136	52.55484965	56.55906743
476067	54.78160164	62.99369205	52.53318371	42.20360683	56.55682359
492263	40.86358206	60.8448988	39.56534786	18.85816589	56.48736068
476012	64.58587907	70.96890152	54.94526604	102.0883036	56.4839746
477736	45.61055178	59.96316288	57.24235205	84.34626115	56.47839808
476312	55.41695231	62.9625573	46.70090963	14.83159872	56.46568089
610221	60.51798307	57.26434184	45.83387971	64.6399764	56.44563464
100856079	41.71545493	64.12203284	37.71334772	5.10265402	56.40011632
479002	56.65029079	67.46767699	55.26223497	15.93951973	56.36809442
100855895	60.40133572	67.5630491	49.96726788	12.80299495	56.34252855
474626	64.76226581	91.78051508	71.88686183	86.50296258	56.33311616
484920	48.68885739	5.304006312	6.597781775	7.499361895	56.32773809
489938	42.45703723	54.01193558	22.29226442	4.886213142	56.32522043
486407	58.00271907	61.29515958	42.49122896	52.12222747	56.309744
477569	66.1644285	35.09161589	29.81608265	148.9827546	56.30797703
491408	60.43007887	56.72243596	56.36944579	20.667785	56.3076908
483670	53.29910835	70.19373416	51.51107112	17.56933786	56.29823474
474693	37.59386585	48.61003684	25.90337999	2.69778855	56.26169727
476858	41.86542948	70.90446991	72.13611854	40.12637156	56.25777014
479962	145.4613038	65.2192587	87.02403891	91.99549153	56.21034044
610769	49.71352782	44.57233558	42.79054603	14.48223382	56.20303801
610124	49.25967766	50.09084244	36.68391367	9.032191456	56.19801253
476659	64.12019628	78.66339161	75.42836749	126.5360842	56.1650896
475703	55.75656707	70.74753952	47.56934352	32.67315687	56.15325942
479227	42.23365656	47.95175723	31.92985503	3.499260587	56.13709935
491256	59.68365475	72.27777993	55.86983791	76.22342291	56.02501262
484713	23.81094147	130.6904558	133.3150706	104.1015925	55.99110296
476731	42.94299067	73.64645836	53.77998845	63.81909064	55.97499858
611477	53.61469364	55.05089103	45.66338332	38.89355743	55.96250754
489818	67.76046003	83.00167669	67.37144725	28.65154061	55.93910176
475214	66.74467979	73.25009482	59.96140098	64.14623204	55.86626555
403675	42.99802289	45.09001498	41.70649649	19.58866414	55.82157223
475928	61.09824544	58.97551866	53.27688421	62.10202141	55.78355836
479572	81.67936503	67.24136259	65.97556972	89.53406442	55.7586676
477567	54.12754091	62.16315386	48.61394106	63.79405401	55.75718851
484963	52.71295532	72.77997519	65.59613192	142.5144982	55.75680054
483845	31.50997595	53.03834777	23.52531115	1.68092882	55.74359275
478831	51.94677906	62.06534956	51.58228315	8.582155907	55.71092322
483360	75.21704787	55.87532408	54.27101226	85.9811473	55.69698504
403936	49.89115131	77.85643251	63.69291316	92.57188674	55.68273089
Novel00216	46.5454311	42.23519558	20.26427952	11.90016596	55.5724579
487637	83.97696834	65.60131781	61.85293562	54.79652752	55.53487758
100856530	49.45152259	51.47574789	44.78229485	73.9549484	55.52017497
475429	53.67517953	61.22549915	48.13808543	9.500965599	55.42810261
489381	45.47112092	69.02575591	65.12369799	69.49975075	55.42711709
490163	18.35025478	5.8881871	6.332371835	2.343417296	55.39405557
486279	44.22421365	53.0928816	40.90328277	68.32992001	55.24340762
480651	59.02185464	56.92249359	40.0275392	14.13073319	55.21341199
479105	62.49389204	112.5211641	134.1826219	57.4131588	55.18555482
608900	51.30785288	81.90606562	58.78821403	48.95856337	55.16275788
611936	37.5585929	35.76169607	39.78412331	45.70938025	55.1591227
475925	82.53427263	45.78661104	52.18142868	140.1015206	55.11748688
479521	56.54032483	52.69908586	45.59583183	44.40826424	55.07526641
477138	56.72868783	63.96633064	47.66821511	30.72478326	55.04728325
486156	73.92312	58.53358901	77.53478867	272.7057733	55.0347865
485791	46.40074736	36.75246547	31.75103621	44.47591906	54.98828948
485628	66.6863659	62.71226157	60.17738633	17.94107282	54.93809602
403634	32.90000528	29.95681925	33.32670277	45.01611491	54.86693917
484529	53.64949105	53.55263516	62.44080757	166.6492668	54.83877604
607417	57.54497779	49.4274556	29.9861697	6.650839626	54.81661046
482351	68.22657989	91.31437757	72.54390247	47.15197889	54.80723019
609365	57.70182352	34.74450052	39.7882089	11.66541505	54.7942945
609163	46.52068605	30.95917372	27.37560079	13.89051392	54.7516087
491683	41.25792629	43.43852805	52.76172754	84.87722707	54.74132302
489465	54.0892368	54.62903036	45.306456	59.44457631	54.73087757
612399	55.28752766	126.1923575	142.4316394	207.6106421	54.72168311
612287	55.53326107	61.9369079	54.17037192	59.61246361	54.68273973
478021	38.72467144	67.87642495	44.534593	21.73100151	54.67316097
479659	50.83598363	54.11970664	37.71314293	17.45070585	54.65436258
479731	44.18381498	51.6740363	36.04434758	20.69000051	54.5702117
474876	45.24734195	51.84175631	62.7650445	95.18895741	54.56375157
477177	52.52386415	71.85545057	47.87522467	35.18963871	54.47058028
100856149	63.1476452	49.11250016	45.60644533	113.3292748	54.40578667
100688206	56.62991513	41.78265503	44.2393108	17.64051079	54.39243975
607472	41.88167835	36.4296476	32.38174337	16.47554077	54.3596966
478324	33.42396635	48.0126166	22.60663134	1.576444115	54.35749828
477216	50.93393212	52.87230468	52.94614728	10.86579996	54.32055049
476972	68.57140028	52.22703493	54.54361444	26.15700714	54.29492922
479237	47.01810872	42.21535244	43.56019255	20.79592235	54.29036682
104797405	42.93108827	60.30443721	56.69157605	60.46440597	54.23213767
490216	51.12314679	52.43707089	43.61377139	8.729947777	54.19306945
100856673	53.99418015	53.29581115	57.44438772	56.36658875	54.17612376
100684977	26.28889704	118.4614105	60.39812007	38.99786726	54.1723669
612339	55.2856636	68.51862468	53.60023947	150.6832567	54.14729875
488513	31.6275501	50.43091474	35.71264698	19.73753547	54.07080792
481817	57.77974997	51.77426008	55.78877343	106.7924592	54.03004826
608173	59.78467673	63.00540376	43.90044338	74.11165489	53.96769244
489940	65.40870681	66.43462972	51.68747476	63.17961884	53.95446814
100192385	65.32974203	65.06281498	53.63232239	39.21148752	53.91381347
609970	62.89129979	51.1867902	39.94828514	63.02563579	53.91340716
100683432	51.70547868	68.61753937	69.05295535	119.1104196	53.90024797
100685860	35.86476485	48.29837588	51.93420673	63.04943859	53.88341947
477048	54.54935711	53.55899004	51.03438711	40.38760777	53.86054061
485383	46.59794515	69.29526794	54.94575337	7.432244755	53.85710459
609068	63.7777107	53.41163903	50.96626178	53.13673302	53.8462139
478738	52.5389371	44.0968266	37.93302814	12.79191325	53.80288414
476689	52.48747375	62.45513608	31.29206813	21.28983111	53.77781331
480352	56.38386725	70.95884315	53.01738169	22.41955195	53.76412405
474739	40.10183013	52.66145726	34.03128381	7.186180802	53.6916025
474778	66.75268898	91.17696682	237.114646	203.8429347	53.64761152
481033	60.40509354	53.82359156	59.20229089	151.1624731	53.64687526
483376	66.78503865	61.81357956	52.89546421	117.2653716	53.61025611
476757	72.90161318	74.71328045	62.42940311	100.2044653	53.57139116
477514	48.27926202	52.52285936	48.09338897	40.54296103	53.5597396
479567	54.67674937	63.67330165	51.3865298	72.58787979	53.55660358
484932	46.50076202	30.69154575	37.58099945	57.90150145	53.4735045
479283	61.80639498	60.06229442	53.7083951	49.84486386	53.40672052
475326	52.27744256	63.21526029	40.55466659	20.08394033	53.40672052
476130	51.21919109	48.92886999	57.24222762	23.46141742	53.37518254
476697	64.86229458	50.24460198	47.44284892	112.9229423	53.31696133
483745	51.22231828	46.12046521	45.72292214	118.9402647	53.29812521
478092	29.36836547	27.66833713	23.94537696	8.788059823	53.28606245
478123	49.83759844	50.46618835	39.73168144	33.19032582	53.27846121
606754	61.63505398	55.16861976	49.53630922	15.5454091	53.21900982
476070	31.56479534	46.44508647	29.13464523	6.170206211	53.19713519
476014	50.10027223	56.45387613	53.55697898	102.443622	53.16111774
483329	100.4633625	55.77736096	31.8219026	33.81755217	53.09063937
404003	74.77186938	68.01763728	91.65095814	120.4512625	53.07856863
102153783	48.68765321	31.69298069	43.63639665	129.1799845	53.06607794
476309	57.10363052	61.00698415	41.90932501	14.32254406	53.06526279
480670	80.05227646	63.80388498	63.97118401	252.1785955	53.04879188
484216	52.55409995	53.17333801	48.24006017	33.46586394	52.96835133
100684449	66.20482487	9.300741898	13.67326278	4.261201442	52.92683588
476695	44.57782398	68.70112867	50.00904959	50.58299031	52.90980994
102152056	26.89665659	44.60066948	20.04625984	1.412327388	52.9050053
481215	25.71786179	51.96245721	63.56833713	78.0432045	52.89976197
481418	85.34483394	84.27520149	80.93676214	31.26822767	52.89245473
607693	49.23813549	37.87659154	24.29974432	23.37974393	52.86957299
100687809	17.6749715	36.15887359	61.99117439	68.79350017	52.79374961
479246	60.39654836	58.37716925	58.69263043	44.74950611	52.76697017
479809	76.90596384	44.09751351	47.68888953	27.88441254	52.72543472
478983	63.94555956	61.60046915	48.9458094	72.19760109	52.71818604
475739	60.53598715	61.56502028	56.10831478	23.64952742	52.69081974
484127	24.91235038	28.93654014	30.77594441	24.88666893	52.63545957
475978	56.14685766	72.87456863	50.03698998	75.98472058	52.57682289
477132	42.98544002	54.72916241	39.85808904	40.52674791	52.55700483
607281	64.66461673	49.57152078	38.25253096	15.25662302	52.53683203
487633	53.92926367	39.49636453	39.18691312	75.21077459	52.50080051
403878	52.85958004	61.65679179	52.94873672	35.31883381	52.49859089
483975	46.51030129	62.89079516	58.04200164	22.31708713	52.46522543
612240	43.93952597	60.66340876	49.96081151	67.32316673	52.45932219
100685037	37.76343991	43.43856666	34.68033153	35.50280202	52.37261661
478103	38.60424969	47.38297566	30.13583834	38.37641415	52.35570165
480908	51.27367484	73.51540573	62.08391002	125.1816465	52.34022687
480125	46.26789748	52.41753898	45.22469602	109.9950334	52.30996471
612774	53.54195303	61.27770103	44.89709636	64.41870036	52.24023145
492249	58.62974624	53.26357788	49.98160884	77.35940051	52.17921367
477452	92.9197703	74.2208458	59.63674874	41.67023662	52.17413772
477527	52.77749007	48.57209275	49.6019683	48.36687169	52.14110184
102154997	44.34626727	61.57770862	51.37776398	67.72678004	52.09128405
102155200	59.53831083	50.60148279	47.00513457	758.2492267	52.06700295
485039	45.54600981	47.74894519	45.57949017	56.47120293	52.01680858
100855652	50.04803722	84.58427501	62.82431994	95.96076844	51.99886788
476537	58.76573986	57.67160315	53.86218962	30.84880644	51.91747263
489937	60.91334252	55.617282	46.88732919	83.19083693	51.91615914
476166	43.66723988	46.26920215	35.59013199	40.47589603	51.87079185
492014	86.1933002	66.42068272	65.91960215	65.50840804	51.8362059
479468	50.46176298	48.63336513	43.53683993	40.83133865	51.7497373
403924	47.27132729	58.51864448	48.84176615	37.2146061	51.71272815
609012	53.64570156	28.97510497	63.11787451	130.5825556	51.70144986
478034	50.3983039	61.65742138	49.23626144	27.29981982	51.69537422
477148	44.90428288	75.1073386	60.73614349	22.25908624	51.67914767
480337	55.20603129	58.36561868	57.66737426	29.07732858	51.65405415
479994	56.70259522	45.42570963	34.59156778	52.80452745	51.60002025
476523	57.97850572	61.91842458	51.48603191	77.77536874	51.59370127
100687245	46.30906696	43.29108178	35.1671587	34.57877697	51.58671023
608964	49.87887839	56.16463672	50.42229661	76.45859467	51.52853631
484161	32.65053975	43.51851275	34.08154051	16.01945417	51.52650834
479068	55.32305292	58.98267305	51.52028739	69.84266045	51.49895301
100683530	63.92970603	60.29301159	44.87974194	21.27284308	51.49411766
100685879	57.66274219	50.40768942	47.15572047	107.4041198	51.4693104
100886134	48.73131478	48.87714235	54.35525374	91.98627343	51.40112552
476768	48.26504318	58.72195723	49.37455784	17.06455071	51.34928159
481063	49.67861821	60.18092729	30.55529744	11.06412191	51.34225905
610648	55.72163782	64.23590488	47.52918109	55.21599097	51.28740621
610959	2.457031423	105.1302983	374.4167592	157.806037	51.2788449
479545	46.75169656	45.11206959	52.99074323	46.06564783	51.27581758
100687887	50.24154928	60.80946817	46.36425911	59.00252879	51.24980548
491135	41.98525679	47.76849428	43.03035612	15.63569641	51.22794128
475254	47.03908301	56.3425611	57.64857079	9.561122073	51.21517371
477575	37.63653369	35.0027929	33.79760161	22.90980946	51.13536845
484063	50.63065462	45.98571458	29.41020234	24.55093371	51.12198273
487406	48.92336867	71.34609473	51.33152467	35.95283075	51.10916207
476245	38.77142481	59.93386874	50.54506314	19.73522747	51.10341954
482086	41.45130437	57.31498648	48.84988412	96.44123098	51.09498593
480861	46.56409161	55.16707142	43.98614848	11.63495737	51.08042645
482401	36.79342458	47.69911282	24.88038691	1.239980516	51.04155185
607094	12.23496944	26.6349777	28.02348932	31.3085974	51.02049135
100686136	53.74343528	51.60115946	48.54186515	61.27557981	51.00194755
477988	49.6786842	44.85500932	45.25454255	6.750635523	50.94499558
104796455	36.87590371	46.71547353	35.20758788	17.23100953	50.90343633
480365	40.3755654	37.57094521	42.05378749	25.65384595	50.81971058
480897	55.5901296	48.89899434	39.70479113	57.76773944	50.81345536
477543	45.35591747	65.02639403	51.62075463	31.81035202	50.75608516
479012	73.68634269	64.02717396	64.9663824	99.96293251	50.7388778
476750	42.08001927	47.91109541	41.57309941	30.58461418	50.73597298
490093	59.81628073	63.71670915	48.20464311	142.4089395	50.68154574
100855769	45.88804562	56.90735192	40.16501905	6.84285647	50.57473641
611146	72.14903599	39.28283756	46.16485031	91.98219658	50.57125554
490457	46.93468421	45.78334296	36.16453567	110.7341041	50.56676042
486221	43.52325242	53.81636075	38.80426532	41.22678576	50.54957086
449021	50.1003809	46.92088091	40.4779433	56.29964141	50.54411047
474553	42.38508646	43.96739241	40.4314115	32.94009975	50.50504828
609536	29.49030729	38.29379098	29.20164255	42.25150498	50.41517141
478043	31.12728502	32.06329323	22.61961611	21.6071131	50.39084098
480312	46.02455946	39.72173984	45.47225365	32.31646018	50.38584894
486596	61.3994892	63.14994805	70.33448892	31.23510937	50.3840683
478667	40.32397644	37.32034987	21.33115489	5.05165871	50.3818689
612329	45.56195504	40.8694528	34.27623855	25.64690939	50.37634466
489477	51.29365777	63.51242998	40.52341038	64.85076214	50.30154793
480626	64.74619649	60.94515584	61.83619167	65.08930551	50.28278098
478679	40.63743907	52.47724145	32.1435132	1.150197666	50.26606161
609784	83.43295003	71.76405822	64.09236268	164.0273031	50.25310207
480447	34.17550453	29.3997017	33.69182123	58.02941325	50.23057481
612300	64.10812261	64.27256978	59.07040828	74.77583427	50.18798912
475346	41.3370359	47.07907874	41.51683027	8.65531376	50.06670945
477493	36.79780351	27.40777679	40.35324551	77.02786969	50.06469913
484844	36.78127805	38.75694371	45.06653548	38.34926359	50.05421324
100687900	46.0758965	57.7102434	44.20730993	47.62796648	50.03197148
403547	259.4185478	104.9038965	19.12387003	49.94106125	50.02805285
476476	53.80388834	53.58215618	41.32736245	49.79665014	49.9878214
482986	129.622251	39.82382287	27.45196048	28.64763944	49.94875833
474583	75.24916311	47.25721913	43.47062332	57.97428788	49.91244836
100856664	31.01021583	50.39162171	38.44250715	22.9923052	49.88586077
479470	62.21934251	76.30798892	60.80552413	104.5989052	49.87394858
485586	79.66423275	67.56963389	69.04506022	129.2265144	49.85212106
474415	48.8594154	42.49058695	40.63170451	63.56577934	49.85033692
100856234	38.79769053	63.77709983	44.80594465	3.964719602	49.83052473
479783	43.65497231	60.23538872	65.41088609	98.99050301	49.79843735
483736	115.3366363	32.13544047	42.64453181	55.1160646	49.77940961
100683303	42.97261697	56.56677044	70.13901837	96.75325963	49.77441229
477572	55.46710907	60.53165209	48.64967429	36.90158494	49.73324239
480532	55.96120916	50.91568741	58.42740978	142.3079308	49.71756356
612116	46.41846503	52.19863764	45.24038725	74.70330612	49.70079638
489167	41.16734093	53.79284636	53.03829173	17.63303044	49.65536732
489944	39.61568542	55.22423284	39.55037405	47.05223191	49.64012949
484517	48.86804636	61.4338037	40.18549477	53.63455079	49.62692132
404005	73.68565229	86.64027019	87.96301122	47.00984958	49.61559652
445450	58.71725514	62.01752208	62.80729342	94.66702932	49.59136851
475671	49.8436256	61.97583008	50.46632569	7.618200738	49.56194285
476462	46.71971662	52.98001164	37.05548521	29.79558252	49.55430905
488519	29.77139355	47.43040509	59.63292839	73.61264467	49.55023811
487403	34.47685936	35.46855507	25.32966863	131.3229187	49.50756687
483631	43.92313589	52.88719442	52.68192116	83.10970363	49.4811821
479477	51.96464282	40.96374157	32.61646003	62.7227556	49.47504265
477477	49.02891267	54.68805482	46.8356776	23.31620077	49.41201704
503668	45.28969833	53.91855275	55.19730637	104.4385194	49.41029926
483029	53.29011052	48.66024939	45.29836145	29.86772578	49.40951095
476007	51.19381625	40.12770951	45.5978904	110.4344093	49.32002851
488191	47.62133228	72.74610443	60.67438668	43.52949364	49.31496449
608332	37.37814527	31.70050485	21.57540214	18.1008081	49.31122401
484495	42.08889081	51.44112531	41.8497485	64.01427684	49.20104376
480514	53.19965114	55.06139408	43.97518086	79.04462597	49.19339715
483377	53.72062256	56.88507098	49.78756733	102.2817015	49.17009955
489971	28.89249839	48.70260801	20.81259311	5.341403985	49.16456706
482049	95.47490911	25.32764114	36.32075532	45.51083575	49.16077341
489098	55.19851652	48.99622005	50.16079641	86.02728248	49.15879812
403694	34.42023158	48.84822439	52.73898501	135.1600319	49.0976738
606963	57.52696266	73.46404183	67.38332184	30.1487761	49.09029625
476688	38.37335119	41.71000135	35.13791214	38.7750435	49.0775471
612662	50.44506685	49.62790718	44.93098578	89.43833861	49.07354318
490884	38.63206933	33.41385331	30.59849925	65.05658087	49.0705635
479050	48.97044319	54.4069446	43.2626399	16.82145916	48.99013422
100856737	60.41296164	74.94390837	56.2878471	25.3417365	48.97919144
608164	30.0865277	52.14931717	24.41822168	4.835013054	48.97840133
480331	30.84322722	42.40167406	19.74206941	1.031184691	48.93290054
478504	68.11670816	45.88992619	35.30847061	14.03680032	48.91924233
483724	35.13581799	57.70658316	40.08584955	29.34674368	48.88267386
102152995	148.1324483	122.3864734	160.8266047	273.898429	48.85214164
479320	46.75584698	56.15596678	42.95069424	28.26400815	48.76486215
100687415	49.05088751	96.19886324	84.2795423	77.49772004	48.70719248
100856028	45.48930523	56.06441892	36.33107647	27.76281059	48.69975292
100855569	43.58337575	44.44017235	32.24903275	7.001753523	48.69742283
483764	51.92247108	50.36787355	59.88215389	66.89739512	48.68401787
100686626	21.58157608	32.29617363	26.93191027	47.68791047	48.59289526
480135	47.6036149	54.58650985	38.1176824	20.47512619	48.59261572
484781	42.19662752	43.1549236	38.58460527	35.75415753	48.56588238
100686312	58.79787229	51.93326423	58.61986095	108.7955049	48.52359764
100856398	34.50091518	39.57872038	38.3472538	67.49465403	48.50101985
607926	61.26419959	60.2795694	49.46824412	35.24940514	48.47452991
608751	36.63997846	40.54847369	44.43278577	72.4318304	48.47134389
476927	47.35879462	19.11259239	21.147925	18.71491312	48.45965906
483016	55.4190102	45.86480739	46.27334989	140.4952404	48.45912734
612507	72.95180085	61.15755038	57.45234291	43.19202586	48.44703784
475529	43.89322441	47.87321707	35.90944511	12.30933526	48.44338335
611457	55.68677835	56.33281631	34.34211079	48.77565151	48.43423979
476418	48.66930798	61.95417876	37.95886077	33.13807681	48.4013416
478813	39.26720663	38.50487515	38.14394964	25.01716318	48.39195191
478014	43.8953	48.3928916	36.84439783	6.772123956	48.3829876
610351	59.45788751	60.30819333	48.017056	58.54095965	48.33889946
486722	45.9871419	55.38765365	38.23577524	53.67980363	48.32626262
476132	41.50993016	52.40391108	42.71535994	17.57727169	48.31428385
480923	49.31888175	74.54516522	80.02771299	122.1505721	48.28600319
479132	32.63756167	53.2998655	29.05041149	1.325719886	48.25295485
100688177	45.23071749	45.37102039	30.36470812	2.293613125	48.17907856
478846	85.28944397	46.85081649	50.76415305	11.38220507	48.1680986
479148	62.11998161	43.24195098	47.37166601	19.29165824	48.16144924
475805	51.90193673	65.20715446	48.78832877	22.13378788	48.15527299
481839	48.34969135	54.71847006	27.33369832	6.093996037	48.12894425
102152155	42.98970073	61.00269734	49.70073836	101.5669419	48.10974155
478908	61.64511897	70.27726404	63.42650151	99.34545223	48.08269631
474826	42.19348362	56.29426542	38.37687627	18.28007104	48.04123305
476817	53.32616881	57.49468243	40.35670287	68.31642713	48.03998997
474643	38.80874192	46.15861206	36.66515451	48.35036613	48.03611394
607061	51.05773718	60.18635859	55.32244783	78.47784967	47.93380325
474908	31.27513293	32.35805236	28.0993898	38.25361184	47.90688038
481234	24.96484361	46.23250256	22.80010871	10.62274347	47.85952589
403832	50.12357467	28.9762111	30.93254749	14.08303663	47.82042537
474853	15.26193296	5.353443993	7.87908173	10.49961873	47.76175116
612683	45.26574481	57.68943927	48.86526111	9.137695258	47.75806323
100688077	54.60203257	60.9072195	52.13176266	47.57997688	47.70492689
484680	37.72171335	68.42089801	70.29436862	72.40531092	47.67005604
483367	42.53770455	52.70440734	46.34104661	52.0489858	47.66936744
611689	47.68697253	4.899735523	3.133920098	15.79775637	47.62297932
477839	51.83617247	57.58139969	45.60496549	17.70164546	47.61796487
480675	45.26694321	52.72252833	42.38941263	74.89848041	47.61095985
475704	48.84198119	42.87668368	37.76616494	57.96148441	47.60341071
476281	80.31606624	49.57020257	38.34752523	43.89042999	47.54840339
481744	41.58223386	44.97392063	31.88199997	61.53504618	47.50162254
485945	49.10289142	33.10797426	31.67600958	28.96881968	47.46301633
479774	42.41791624	44.67773879	36.70012566	70.1019045	47.46041785
610727	36.50223681	42.22910192	31.1309101	58.71169411	47.45176052
476146	38.80729002	31.56603701	54.37175315	48.69476428	47.41995313
477096	27.60662627	10.59610939	9.349411128	3.46672319	47.41113515
403692	72.5430405	73.26723431	74.61406503	116.2639696	47.39862849
487652	43.52888084	29.59200201	28.60267754	40.789942	47.37217635
608348	50.60555939	39.30597761	33.30993792	74.06859118	47.36979804
100855842	65.2497825	55.45792676	54.01142875	57.45143266	47.3556037
483107	29.92998883	60.09445025	74.91147407	25.31469301	47.2772798
100685179	61.3239421	83.82988928	94.96705168	32.73873343	47.24586959
479066	57.86809796	78.80735318	46.16203275	22.4969895	47.20504938
480258	45.26463269	38.1582466	30.78791196	59.57621545	47.15150201
485088	50.28201029	37.94137026	31.49142654	37.5904628	47.11736209
485101	41.02098414	64.48571431	50.26023127	61.31072506	47.09329288
475989	74.95132135	49.11000037	58.82153061	68.54770516	47.06850483
612884	48.1571259	53.31085462	43.7179279	39.02865711	47.04024345
100686873	51.73506409	87.53193638	74.06259611	160.6577759	46.93950678
482486	44.18908235	46.48545972	40.93814093	32.25787738	46.92958163
606991	40.4798738	52.67879766	50.14769422	59.14254304	46.92306745
486418	43.9767392	37.38619037	32.73038799	69.25405524	46.90868988
474680	37.73329705	57.36208758	40.57352032	13.14591723	46.86412171
476751	48.43592834	44.21282403	32.25492776	47.23911719	46.86362824
100855839	67.17225831	47.22665245	45.23615527	75.84423783	46.85287055
477714	49.5779104	53.77976921	36.63266319	17.52727861	46.81446429
490693	37.08930886	41.68890323	47.62387273	14.22496581	46.78255424
442952	37.78437604	29.60827588	30.63254578	9.651353133	46.75530803
484740	54.61076471	47.1337139	38.61318707	16.84547844	46.7444658
490974	61.95135724	59.82157546	44.20106133	53.68841784	46.71193899
491050	62.13714727	44.44542526	64.86094598	142.6631948	46.64174684
610316	15.61979959	5.305585963	3.313242154	11.79028054	46.63932739
100688676	53.21348261	58.68322294	53.101689	55.00557478	46.58923241
479165	51.48609364	44.52341179	38.20918041	5.698797422	46.57920404
488449	36.23986411	37.3723018	28.94410983	17.64044233	46.53991784
403531	41.63654177	45.14090714	45.98440549	87.04237197	46.53151744
476560	51.10191258	59.84622997	52.05277074	27.91832841	46.44069589
490207	46.25414303	47.00937286	36.63648586	9.036399837	46.43670407
483734	53.1459848	55.96528372	56.67582598	52.45852421	46.40945551
476562	33.72238033	43.20222433	41.23264358	8.905503175	46.40394358
102153397	51.58891576	35.38880534	55.7961883	86.53808233	46.3365132
609115	93.68523517	39.00865425	51.00377671	20.48055317	46.33395619
610996	46.22750924	44.38322685	45.04547092	56.50631175	46.30870854
489798	43.99230619	45.76510367	29.51712136	19.56334975	46.29187963
606899	41.06976805	52.16276271	32.42049223	25.3388315	46.27283879
611425	60.67372976	62.08466967	48.50808688	60.62990867	46.24202666
476454	45.71921111	53.89335655	37.38080209	24.74619838	46.23356234
477686	49.47426527	62.82885247	53.14927119	18.64450773	46.21866391
609255	53.52035399	63.34641589	47.59457854	62.24250423	46.18196367
475715	56.83038283	51.0209372	40.50711243	38.43040594	46.16281266
478181	45.15470452	34.42735225	41.54294393	52.4360033	46.13754629
100682619	95.33295685	64.14330429	62.89035151	40.47276955	46.13587119
485940	29.91943257	48.59353088	25.31060941	3.872049191	46.13576943
477294	40.46591271	50.38592146	47.66382992	24.41971207	46.08867599
100684088	46.49649786	54.04908183	44.78033657	88.21102037	46.08331219
476865	51.04706452	67.54971869	78.97657169	24.9800975	46.07530867
610507	41.31882906	31.88417339	44.46008833	37.89505316	46.07111663
480140	46.75547905	54.49081649	36.38191813	23.48156225	46.06055357
610055	38.53722673	35.83197095	44.40406568	54.30358884	46.0392192
489463	65.74428847	69.48782067	54.2391022	96.48642969	46.039075
612903	49.75878082	34.32417709	31.89315669	38.60461799	46.01913842
481624	37.67606868	51.76735171	41.72909499	77.44155844	45.98473808
477017	28.25830862	52.47750696	41.37907305	25.57300621	45.92638497
474459	76.53510058	74.30014157	66.7672672	74.55026409	45.85152267
606845	50.13528388	37.30873603	34.64750514	51.83565282	45.81027868
476461	42.53091169	58.67739441	35.99441989	46.99950734	45.7782434
475316	51.97162285	38.83563544	30.98641171	20.87939032	45.77635051
485209	48.33158824	42.80550898	41.10463579	57.33982495	45.7261926
100855873	23.85932511	13.87400637	30.88601133	18.20753841	45.7213972
609615	44.14193988	47.74681361	38.90721284	48.09957188	45.70696924
492022	28.29607368	34.32928877	42.77435525	13.32305795	45.64276954
609435	44.26785712	45.28896585	34.47236245	24.95654462	45.61166087
474432	56.6095786	61.36038214	60.35622852	79.12019041	45.55829721
478048	42.47321295	42.70405228	45.60214355	16.3001068	45.52163475
479654	45.26623482	42.00797693	43.43628205	22.29502143	45.5182232
609840	40.30400447	52.71000822	37.94420013	42.9171984	45.51595409
491162	38.65167642	49.61800988	35.57494371	41.61102664	45.51205669
611162	94.45482582	47.13023708	48.51830778	117.9160304	45.49937294
607484	51.48246074	50.41415941	40.03179671	54.96085355	45.46871739
Novel00466	28.98682088	57.36237768	51.7612626	29.13605423	45.43582295
100538347	54.7665296	60.63344577	49.79616717	41.64649617	45.42041953
477205	45.74881591	41.41622322	35.44728245	76.01924429	45.31412415
488606	72.17349872	42.73727402	53.5761545	65.03617496	45.312011
612321	41.56249858	50.11756448	45.02259168	33.25538327	45.30826432
609133	53.58037292	80.07494261	73.59932778	139.8200615	45.29425942
100856631	38.94500565	47.84782251	42.57963147	33.48358762	45.27257124
607683	43.78969011	52.47885346	39.79581077	8.208315361	45.27144356
480247	42.49790209	44.17362067	35.70887017	13.64096966	45.14963166
480256	46.22914359	34.00011447	31.40972038	33.84515222	45.14220672
474494	59.83699274	55.66563435	46.59302519	45.6395413	45.13923949
488100	50.95618799	71.19439037	60.96733327	35.37710962	45.13716817
100687634	60.59361779	45.89293597	22.57865954	9.557513261	45.05632712
476147	6.957145196	8.214215089	20.55434052	4.598976548	45.03128347
607017	40.18439953	50.34925354	47.29789245	13.57668026	45.03000505
477708	40.60221807	49.22118994	38.34091016	43.62409886	45.0206166
487597	25.74721528	36.50466857	32.50523039	52.88438365	44.98529861
489894	45.90064823	45.447559	28.202328	12.991119	44.96430134
100685707	36.79742429	53.69245314	41.93058408	11.89764221	44.93180047
477599	46.7549159	30.37740728	34.29063967	30.75377714	44.91367668
475994	50.4318935	61.83772462	57.02163881	84.75830527	44.9060389
480644	39.98050334	46.11954486	48.61373212	41.67854315	44.89584502
476867	50.86935405	57.49483604	45.70026724	31.87660384	44.89218741
479182	42.97304097	45.91167234	26.53239385	8.466546509	44.888898
477499	35.70611318	33.78357758	22.48881445	7.867440766	44.88288496
612559	45.2753468	45.62382778	41.28599059	20.96918489	44.87669766
479423	50.92708583	59.98841569	57.94951808	115.1597694	44.86393137
612987	29.22912235	37.01804276	29.58740222	34.97521147	44.84746422
476970	24.66912083	9.469877646	8.152990051	15.94328284	44.84268543
403864	41.91597315	43.81000367	37.64049784	23.00644746	44.82593573
478111	53.70694471	45.7273254	27.90549252	53.91586491	44.80009761
607232	43.33112284	46.19381143	43.76471128	64.9475179	44.77793744
490407	38.98316328	57.98691994	33.93150527	30.72641738	44.7690083
106558129	43.51504441	45.84925254	37.45089701	55.32107977	44.76229849
489186	7.722414859	8.225284705	5.785131751	5.308033426	44.75775959
479707	49.40914011	41.3927691	38.29081316	20.01726558	44.69535493
100856482	44.22808791	37.95734126	39.60866588	10.80624709	44.6515781
607890	20.98542643	14.11390694	15.76955492	26.27371092	44.64952894
489522	50.27357313	67.81994041	66.74332036	53.40712159	44.60789658
474874	46.76801122	41.5371662	42.78239162	84.00732539	44.57341849
480112	39.92765757	45.30205814	37.41704751	54.63013248	44.54715562
478701	61.74102693	72.38625621	57.63130553	76.82777756	44.52725766
477603	0.088326762	17.87286155	39.00924719	92.38479175	44.49882809
611738	43.75134676	48.01705423	43.00687807	72.75045479	44.46221916
475333	36.95633651	47.32805035	37.24404807	33.2554056	44.44771608
477999	52.38274952	48.09049423	31.11986414	14.68575356	44.44555531
489684	63.59607643	49.35424904	46.30015268	40.62559364	44.42281783
480430	42.41071487	47.48654935	34.8299654	7.065622929	44.40134905
476044	50.37015314	42.43459018	46.27959901	10.52752171	44.39416035
475125	28.89009961	47.56995585	42.37707982	76.37943651	44.36463139
478311	32.50429996	33.6844069	25.98444337	4.617764977	44.34738434
403773	39.36153711	45.77765983	34.51762955	29.77450429	44.34274786
479735	31.33981812	31.80077778	28.03801943	52.80199869	44.33909841
486137	33.9336169	34.68486301	31.77777363	22.25012359	44.32923586
612071	34.34097862	53.21580203	28.28194539	3.502681911	44.32216834
479342	27.6468494	43.00643262	37.23293208	13.31338231	44.20192051
477142	33.40228548	47.01090675	52.61859286	28.89162335	44.19317007
474855	42.0281107	36.78023345	30.60095149	24.34213384	44.18995788
608361	43.17979622	45.16291679	32.64647268	66.5865036	44.18074204
474818	39.51846685	44.94816595	36.15611583	24.97573968	44.17420546
100856764	33.06123836	47.49302647	35.07787975	12.15492277	44.17270814
100846982	34.05993473	14.75786585	16.40368924	31.03835772	44.15270996
609274	57.2585927	54.90869072	46.10267655	37.36275197	44.13706914
490395	61.72844482	70.86681517	63.51209902	58.60397209	44.12723576
480828	49.09456426	43.72920259	43.41949436	63.21265453	44.09466022
486123	47.79164172	33.99539649	23.7713643	52.42730456	44.09304058
611316	53.52397253	47.36750044	45.13497332	58.75350536	44.06283746
403484	37.35911875	34.73977854	30.96982576	23.67713868	44.05262743
607067	55.42587172	56.48719339	51.5024834	101.978827	44.04694969
478430	32.58814681	36.63084205	38.64152818	10.66367534	44.01391951
489951	32.34352608	41.7434518	36.65269794	21.1382278	44.00871962
474849	41.22182396	42.84844803	26.70045249	22.696495	44.00572923
489573	61.59146195	32.20642137	19.67288065	17.00391387	43.99871289
100684336	43.16492307	50.05059576	42.09461087	47.89561044	43.97223454
612703	40.67131837	30.86713999	17.07229135	14.08019636	43.95749945
608101	37.33149926	48.2087043	42.40900673	16.67484432	43.95437972
474579	65.29995742	19.54567083	32.84486113	16.9451621	43.93975804
488638	58.42770207	56.83682568	60.87712431	93.18577378	43.90441513
609496	32.32259138	53.13560025	31.4204285	4.679393826	43.87822984
480955	32.76627291	30.08285649	42.9868291	4.890799283	43.86686909
478838	36.1281414	39.37756745	35.50586375	10.43108801	43.83711654
476043	49.27284829	47.39238518	42.08527712	32.82188564	43.83163529
Novel00037	31.13771672	35.02890879	30.88427024	7.334914914	43.83040863
100683271	35.13543855	50.68048935	30.43291632	20.39597928	43.79617212
486185	6.255968041	3.545217596	5.968349638	13.10329996	43.79437292
485060	44.30920764	62.12764828	48.91650903	101.0694347	43.78334655
490236	36.12398161	31.10881854	29.54689372	36.32576524	43.77172004
610406	40.91944538	46.59118787	39.55697136	67.12914129	43.69809527
100687555	30.2608928	41.20567422	31.39376319	45.04989359	43.67624437
100856713	52.03671289	49.14053155	38.16374245	13.27543122	43.6639012
489361	17.05360476	27.05000749	27.82225759	36.00612307	43.64332956
100856786	23.01189253	26.1483213	33.00923664	42.79647946	43.63739938
479370	29.80441796	44.43831156	45.78424595	6.095815335	43.60012557
489589	44.05849535	42.94067134	33.46216572	31.84964447	43.58900008
479489	49.89008185	35.46654208	30.09994898	24.72223192	43.53908403
Novel00280	37.61712968	56.33156363	36.71861431	22.10094819	43.53686982
491303	48.8709329	46.24756705	31.43089542	62.58621459	43.53572999
480680	33.83708818	38.43579514	26.97271619	36.11188181	43.53046355
474890	61.95423033	218.6291872	236.424318	1121.066431	43.52563608
482806	47.37658775	54.21415166	38.88556807	30.91245868	43.51089939
100855631	46.98252397	45.34156468	32.87285828	50.1619272	43.45379259
478327	42.03441665	49.86430911	40.22830377	41.02583884	43.44852152
478987	36.66410724	24.06698856	36.21779787	19.50257151	43.4179515
479800	40.51566944	27.16524038	29.54581966	43.33781698	43.40762357
478534	52.0154241	41.23949064	35.91076381	11.63291201	43.38796664
479428	35.38484087	40.68488859	34.06405455	28.29888627	43.37001845
480088	82.18860555	47.60085529	51.27064008	62.11405918	43.35856596
609292	54.27427189	54.5432019	54.24467414	100.4341475	43.34031142
608158	839.1570995	19.89899939	4.441491751	52.05624013	43.33074182
478506	28.13165413	40.20295814	28.594027	27.23942902	43.32231661
100856526	30.90573608	45.76031511	44.84702464	19.2741316	43.30628075
487797	114.0714063	79.97015514	80.92059513	151.7851091	43.27810234
477914	41.07715337	49.58661002	43.16683682	25.2391771	43.26308122
403781	39.46515772	37.25510291	32.80891794	34.06420274	43.26210412
480503	39.45918845	46.35516815	30.98048792	18.64658341	43.21566281
485385	32.32756232	24.27906669	22.12029308	13.65207491	43.15797595
480348	59.3957669	55.88270956	57.32539985	16.81798241	43.15294754
484455	53.19101666	55.7470818	45.65878497	81.76478444	43.11223162
477718	51.17738343	59.45527663	38.48333169	49.7582873	43.09806794
610538	40.63873355	42.20992305	27.37944116	2.254608212	43.05185338
100855671	35.84730335	42.94933843	26.88353398	5.538782465	43.05050206
612267	37.25908801	25.35632481	25.71454142	36.87847936	43.02866634
477538	43.37419723	54.0664848	34.04329275	27.22399325	43.01483242
100685961	42.25888443	47.25993283	33.34822714	30.25112785	42.97571069
478862	15.59192333	22.23571018	19.83567325	12.00187678	42.96399551
478360	58.69694881	62.09253816	50.37030583	63.70905471	42.88313643
609385	43.87430683	40.11020471	37.01466486	52.20510596	42.82534232
487644	74.78607092	42.80276616	47.87794183	34.84980413	42.82144545
483743	43.10867029	56.31154361	39.72864485	37.70703348	42.80836054
487297	41.27942709	52.43241305	45.74927284	69.18354843	42.8018517
486715	38.01770037	35.74565672	26.17501791	24.2937703	42.79626935
480512	36.57241109	49.72559541	36.25105932	26.68397989	42.78766936
484947	36.5620931	43.2182076	34.75017745	39.46568645	42.7664159
489456	43.80316985	44.58546417	41.44705298	76.6281057	42.76594814
477804	56.44712067	61.07458595	58.06671454	56.86184634	42.6884998
612742	31.7165903	36.18053281	36.60280846	26.92262841	42.67945524
477257	36.40356003	50.81868857	36.813684	3.071381896	42.66732695
476246	2.504103383	27.55933809	20.85378032	5.822988544	42.65192225
477351	49.70169019	59.84435922	36.85570497	47.82200991	42.62740156
486299	20.169535	28.62292724	25.72803658	25.41998228	42.62357278
608330	45.78088227	42.33399606	48.10871347	14.84608116	42.60104331
611923	44.32158991	45.42137988	42.70304964	24.52753382	42.60084026
474477	39.92301786	45.82518721	43.40396428	21.46301727	42.59652211
100688714	41.18022689	28.90939941	28.28717016	21.49465523	42.58302793
477835	44.74237326	40.05335889	39.92415042	35.49796348	42.57989835
475538	53.30220061	49.61800988	46.73567611	73.92342408	42.57257647
478355	25.42436373	36.79642057	16.90106009	1.336807207	42.57171783
486736	15.3367141	39.22347189	31.84084483	9.3023775	42.54316064
492250	58.94583131	89.672671	69.34555783	112.5135799	42.51319711
606756	46.86184401	35.12236453	35.43722197	17.78123088	42.49897982
479079	28.16527858	48.65272719	22.23809929	4.231553932	42.44626672
477715	29.49389599	41.05537969	20.97063397	6.322809638	42.44435895
487638	35.28916814	26.24386541	25.30048102	43.30544216	42.42050717
403953	38.51971716	42.0676744	49.14008291	8.16532863	42.41297447
[truncated: 28,218 more rows]
